# Supplementary material for: CstF-64 supports pluripotency and regulates cell cycle progression in embryonic stem cells through histone 3′ end processing
Source: Nucleic Acids Res. 2014 Jun 21;42(13):8330–42. doi: 10.1093/nar/gku551 (PMC4117776; doi:10.1093/nar/gku551)
Supplement: SUPPLEMENTARY DATA [file supp_gku551_nar-01051-v-2014-File012.xlsx]

## Sheet: Down-regulated in CSTF KO
Name	Fold change 2	RNA-seq WT-ES FF2 - raw_count	RNA-seq WT-ES_FF3 - raw_count	RNA-seq E6-ES FF2 - raw_count	RNA-seq E6-ES_FF3 - raw_count	/product	Adj P value Student's t-test	Adj P value moderated t-test
100041515	0.272752	1	2	0	0	hypothetical protein LOC100041515	0.401	0.193
1700007I08Rik	0.463405	17	4	0	4	putative uncharacterized actin family protein C20orf134 homolog	NaN	NaN
1700012B07Rik	0.477667	0	0	0	0	hypothetical protein LOC69324 isoform 2	NaN	NaN
1700012B07Rik	0.477667	0	0	0	0	hypothetical protein LOC69324 isoform 1	NaN	NaN
1700013B16Rik	0.491563	86	103	37	48	hypothetical protein LOC72219	0.0644	0.0271
1700016D06Rik	0.293031	0	4	0	1	hypothetical protein LOC76413	NaN	NaN
1700016K19Rik	0.410762	20	30	14	6	hypothetical protein LOC74230	0.491	0.288
1700019N19Rik	0.476812	7	4	2	0	hypothetical protein LOC67507	NaN	NaN
1700019O17Rik	0.275781	6	2	0	1	hypothetical protein LOC71863	NaN	NaN
1700022I11Rik	0.357905	5	0	2	2	hypothetical protein LOC67317	NaN	NaN
1700026D08Rik	0.112587	8	9	0	1	hypothetical protein LOC75556	NaN	NaN
1700034I23Rik	0.389321	2	0	0	1	hypothetical protein LOC73297	NaN	NaN
1700094C09Rik	0.259547	3	0	0	1	putative uncharacterized protein C13orf28 homolog precursor	NaN	NaN
1700109H08Rik	0.371126	28	20	16	4	hypothetical protein LOC77036	0.649	0.477
1700123I01Rik	0.490954	2	5	1	2	hypothetical protein LOC622554	0.348	0.17
2010300C02Rik	0.456664	71	70	43	20	hypothetical protein LOC72097	0.548	0.355
2300009A05Rik	0.486176	59	112	48	27	hypothetical protein LOC69478	0.476	0.281
2310040G07Rik	0.490954	5	2	1	2	zinc finger and SCAN domain-containing protein 20	0.672	0.511
2410076I21Rik	0.464913	94	205	54	64	hypothetical protein LOC73673	0.143	0.0495
3830403N18Rik	0.389321	2	0	0	1	Xlr-like	NaN	NaN
4430402I18Rik	0.499963	9	15	4	7	hypothetical protein LOC381218	0.11	0.0424
4831426I19Rik	0.290123	5	2	9	0	nesprin-3 isoform alpha	0.252	0.0864
4930412F15Rik	0.316909	4	6	1	2	hypothetical protein LOC242408	0.079	0.017
4930451C15Rik	0.389321	0	0	0	0	hypothetical protein LOC74685 isoform 1	NaN	NaN
4930451C15Rik	0.389321	0	0	0	0	hypothetical protein LOC74685 isoform 2	NaN	NaN
4930467E23Rik	0.446017	2	4	1	0	testis-specific gene with ankyrin repeats and PEST domain	NaN	NaN
4930502E18Rik	0.316909	3	16	4	1	hypothetical protein LOC75013	0.645	0.469
4930505H01Rik	0.182152	0	7	0	1	hypothetical protein LOC75039 isoform 1	NaN	NaN
4930544O15Rik	0.342734	3	0	1	0	hypothetical protein LOC75173	NaN	NaN
4930588N13Rik	0.454535	14	30	4	18	hypothetical protein LOC75860	0.599	0.415
4930597O21Rik	0.340415	12	13	5	3	hypothetical protein LOC75373	0.286	0.111
4931409K22Rik	0.274452	8	6	3	1	IQ and AAA domain-containing protein 1-like	0.464	0.253
5033430I15Rik	0.275781	2	6	0	1	hypothetical protein LOC76000	NaN	NaN
6330439K17Rik	0.208061	29	48	2	25	ankyrin repeat-containing protein C20orf12 homolog	0.547	0.342
6430548M08Rik	0.150323	1	2	0	0	hypothetical protein LOC234797 isoform c	0.146	0.0313
9030612E09Rik	0.293031	0	4	0	1	hypothetical protein LOC74530	NaN	NaN
9030617O03Rik	0.428637	29	76	14	24	hypothetical protein LOC217830 precursor	0.251	0.0972
9130017N09Rik	0.467827	54	62	38	16	hypothetical protein LOC78906	0.58	0.393
A2m	0.243235	348	347	114	52	alpha-2-macroglobulin-P precursor	0.293	0.109
A430110L20Rik	0.19466	4	0	0	1	hypothetical protein LOC329307	NaN	NaN
A630001G21Rik	0.199327	13	14	6	1	hypothetical protein LOC319997	0.503	0.291
A730037C10Rik	0.333278	0	7	1	3	hypothetical protein LOC320604	NaN	NaN
A830018L16Rik	0.25135	2	1	0	0	hypothetical protein LOC320492 isoform 3	0.22	0.0669
AA415398	0.224089	12	12	2	3	hypothetical protein LOC433752	0.0514	0.00786
Aadat	0.365936	3	3	1	1	kynurenine/alpha-aminoadipate aminotransferase, mitochondrial	0.137	0.0376
Abca13	0.227268	10	14	1	6	ATP-binding cassette sub-family A member 13	0.395	0.185
Abca9	0.446017	4	2	1	0	ATP-binding cassette sub-family A member 9	NaN	NaN
Abcc2	0.322384	7	35	4	0	canalicular multispecific organic anion transporter 1	NaN	NaN
Abcc3	0.274452	16	13	13	1	canalicular multispecific organic anion transporter 2	0.724	0.575
Abcc8	0.447386	178	242	146	49	ATP-binding cassette, sub-family C (CFTR/MRP), member 8	0.62	0.442
Abcg4	0.448178	9	10	5	3	ATP-binding cassette, sub-family G (WHITE), member 4	0.408	0.211
Ablim1	0.350825	0	0	0	0	actin-binding LIM protein 1 isoform 1	0.235	0.0808
Ablim1	0.350825	0	0	0	0	actin-binding LIM protein 1 isoform 2	0.235	0.0808
Ablim1	0.392136	0	0	0	0	actin-binding LIM protein 1 isoform 3	0.198	0.0649
Ablim2	0.2199	0	0	0	0	actin-binding LIM protein 2 isoform 6	0.135	0.0296
Ablim2	0.2199	0	0	0	0	actin-binding LIM protein 2 isoform 3	0.135	0.0296
Ablim2	0.220224	0	0	0	0	actin-binding LIM protein 2 isoform 5	0.153	0.0362
Ablim2	0.220224	0	0	0	0	actin-binding LIM protein 2 isoform 4	0.153	0.0362
Ablim2	0.220224	0	0	0	0	actin-binding LIM protein 2 isoform 1	0.153	0.0362
Ablim2	0.220224	0	0	0	0	actin-binding LIM protein 2 isoform 2	0.153	0.0362
Abp1	0.389321	0	0	0	0	amiloride-sensitive amine oxidase [copper-containing]	NaN	NaN
Abp1	0.389321	0	0	0	0	amiloride-sensitive amine oxidase [copper-containing]	NaN	NaN
Abp1	0.389321	0	0	0	0	amiloride-sensitive amine oxidase [copper-containing]	NaN	NaN
Ace	0.244004	27	41	6	5	angiotensin-converting enzyme isoform 1	0.014	0.00264
Acer1	0.448178	5	12	5	2	alkaline ceramidase 1	0.593	0.408
Acmsd	0.490954	8	5	2	4	2-amino-3-carboxymuconate-6-semialdehyde decarboxylase	0.526	0.333
Acot11	0.494377	47	111	46	23	acyl-coenzyme A thioesterase 11	0.572	0.386
Acot6	0.446028	19	22	3	23	acyl-coenzyme A thioesterase 6	0.716	0.567
Acp1	0.352913	7	5	1	2	low molecular weight phosphotyrosine protein phosphatase isoform 1	0.338	0.147
Acpp	0.411281	0	0	0	0	prostatic acid phosphatase short isoform precursor	NaN	NaN
Acsf2	0.451117	76	90	55	21	acyl-CoA synthetase family member 2, mitochondrial precursor	0.59	0.405
Actn2	0.498981	105	156	72	47	alpha-actinin-2	0.391	0.204
Actrt1	0.389321	2	0	0	1	actin-related protein T1	NaN	NaN
Adam12	0.371126	5	7	1	4	disintegrin and metalloproteinase domain-containing protein 12 precursor	0.435	0.23
Adam33	0.493333	0	0	0	0	disintegrin and metalloproteinase domain-containing protein 33 isoform 2	NaN	NaN
Adamtsl1	0.451637	58	158	47	33	ADAMTS-like protein 1	0.423	0.226
Adamtsl5	0.48308	2	4	2	1	ADAMTS-like protein 5 isoform 2	0.675	0.515
Adcy10	0.425179	10	4	6	1	adenylate cyclase type 10	0.795	0.681
Adcy4	0.331001	2	11	2	1	adenylate cyclase type 4	0.556	0.357
Add2	0.395959	0	9	7	1	beta-adducin	NaN	NaN
Adm2	0.359985	21	62	14	10	ADM2 precursor	0.335	0.145
Adora1	0.434796	0	0	0	0	adenosine receptor A1	0.791	0.674
Adora1	0.434796	0	0	0	0	adenosine receptor A1	0.791	0.674
Adora2a	0.347157	15	14	3	7	adenosine receptor A2a	0.241	0.0838
Adrbk2	0.376173	52	79	23	23	beta-adrenergic receptor kinase 2 isoform 1	0.0395	0.0109
Adssl1	0.312015	59	94	32	14	adenylosuccinate synthetase isozyme 1	0.362	0.162
AI317395	0.337762	4	2	0	1	sodium-dependent glucose transporter 1A	NaN	NaN
AI464131	0.479126	209	316	85	148	hypothetical protein LOC329828	0.0851	0.0315
AI481877	0.338367	50	48	57	4	uncharacterized protein C9orf84	0.783	0.66
Aipl1	0.233297	20	31	14	2	aryl-hydrocarbon-interacting protein-like 1	0.575	0.376
Aire	0.404596	321	386	170	99	autoimmune regulator	0.356	0.165
Ak7	0.45649	70	290	30	117	putative adenylate kinase 7	0.66	0.493
Akr1b7	0.300647	8	5	3	1	aldose reductase-related protein 1	0.523	0.317
Akr1c12	0.325725	5	3	1	0	aldo-keto reductase family 1, member C12	NaN	NaN
Aldh1a1	0.468106	11	9	6	3	retinal dehydrogenase 1	0.569	0.381
Aldh1a7	0.371126	5	7	2	2	aldehyde dehydrogenase, cytosolic 1	0.0526	0.0134
Aloxe3	0.37532	22	42	12	9	epidermis-type lipoxygenase 3	0.203	0.0661
Alx3	0.448178	3	4	1	2	homeobox protein aristaless-like 3	0.16	0.0541
Amh	0.484087	3	12	7	1	muellerian-inhibiting factor	0.83	0.737
Amigo2	0.431622	0	0	0	0	amphoterin-induced protein 2 precursor	0.0365	0.0138
Amigo2	0.431622	0	0	0	0	amphoterin-induced protein 2 precursor	0.0365	0.0138
Amigo2	0.431622	0	0	0	0	amphoterin-induced protein 2 precursor	0.0365	0.0138
Angptl1	0.275288	7	3	1	0	angiopoietin-related protein 1 precursor	NaN	NaN
Angptl3	0.364171	3	4	1	0	angiopoietin-related protein 3 precursor	NaN	NaN
Ankrd29	0.265145	8	15	7	1	ankyrin repeat domain-containing protein 29	0.615	0.428
Ankrd44	0.273995	126	172	45	30	serine/threonine-protein phosphatase 6 regulatory ankyrin repeat subunit B	0.157	0.0398
Anks6	0.287591	39	68	14	13	ankyrin repeat and SAM domain-containing protein 6	0.0583	0.011
Ano1	0.336792	17	5	2	4	anoctamin-1	0.58	0.386
Ano4	0.316347	4	0	2	1	anoctamin-4	NaN	NaN
Aox1	0.447604	23	17	13	5	aldehyde oxidase	0.635	0.461
Aph1b	0.48142	13	20	10	5	gamma-secretase subunit APH-1B	0.513	0.318
Aqp3	0.405435	165	846	79	241	aquaporin-3	0.605	0.42
Arhgdib	0.397775	34	69	22	14	rho GDP-dissociation inhibitor 2	0.317	0.136
Arhgef10	0.422761	8	18	0	5	rho guanine nucleotide exchange factor 10 isoform a	0.139	0.0431
Arhgef10l	0.486762	4	5	2	1	rho guanine nucleotide exchange factor 10-like protein isoform a	0.14	0.0515
Arl5c	0.457968	37	82	24	22	ADP-ribosylation factor-like protein 5C	0.231	0.0891
Armc2	0.384152	7	14	3	4	armadillo repeat-containing protein 2	0.0551	0.0147
Armc9	0.479065	5	8	1	4	lisH domain-containing protein ARMC9 isoform 2	0.151	0.0545
As3mt	0.403636	221	580	114	152	arsenite methyltransferase	0.197	0.0654
Asap3	0.425942	255	382	104	141	arf-GAP with SH3 domain, ANK repeat and PH domain-containing protein 3	0.000656	0.00672
Asb10	0.343344	9	6	2	0	ankyrin repeat and SOCS box protein 10	NaN	NaN
Ascl1	0.365286	6	0	6	1	achaete-scute homolog 1	NaN	NaN
Asgr1	0.316909	3	8	2	1	asialoglycoprotein receptor 1	0.376	0.174
Aspg	0.301722	157	192	69	33	60 kDa lysophospholipase	0.321	0.132
Atp1a2	0.36908	79	99	52	17	sodium/potassium-transporting ATPase subunit alpha-2 precursor	0.54	0.34
Atp1b2	0.457832	236	390	138	116	sodium/potassium-transporting ATPase subunit beta-2	0.185	0.0664
Atp2a3	0.130712	5	6	0	0	sarcoplasmic/endoplasmic reticulum calcium ATPase 3 isoform c	0.0259	0.00256
Aurkc	0.420509	0	0	0	0	serine/threonine-protein kinase 13 isoform b	NaN	NaN
Aurkc	0.420509	0	0	0	0	serine/threonine-protein kinase 13 isoform b	NaN	NaN
Aurkc	0.420509	0	0	0	0	serine/threonine-protein kinase 13 isoform a	NaN	NaN
B3galt2	0.477667	8	2	0	2	beta-1,3-galactosyltransferase 2	NaN	NaN
B3gat2	0.293401	7	4	1	2	galactosylgalactosylxylosylprotein 3-beta-glucuronosyltransferase 2	0.319	0.13
Barx2	0.48142	13	4	5	2	homeobox protein BarH-like 2	0.782	0.659
BC006779	0.425217	234	329	150	77	PPAR gamma-DNA-binding domain interacting protein1	0.43	0.23
BC018465	0.414932	4	7	2	2	long palate lung and nasal epithelium protein 5	0.0783	0.0228
BC020535	0.213113	0	11	0	2	hypothetical protein LOC228788	NaN	NaN
BC021614	0.266803	23	53	8	9	hypothetical protein LOC225884	0.0725	0.0135
BC022960	0.327476	59	52	39	7	periphilin-1	0.652	0.478
BC034090	0.433206	137	108	72	32	uncharacterized protein KIAA1614 isoform 1	0.57	0.379
BC037703	0.438668	79	101	49	26	hypothetical protein LOC242125	0.436	0.237
Bcan	0.284542	7	3	1	0	brevican core protein isoform 2	NaN	NaN
Bcas1	0.309272	0	2	0	0	breast carcinoma-amplified sequence 1 homolog isoform 1	0.551	0.35
Bcl2	0.422291	2	0	2	1	apoptosis regulator Bcl-2 isoform 2	NaN	NaN
Bcorl1	0.418837	232	382	129	100	BCL-6 corepressor-like protein 1	0.2	0.0689
Bhlhe23	0.442228	0	7	2	0	class E basic helix-loop-helix protein 23	NaN	NaN
Btbd17	0.251618	13	41	4	7	BTB/POZ domain-containing protein 17 precursor	0.177	0.0468
Btn2a2	0.454459	16	31	17	5	butyrophilin subfamily 2 member A2 precursor	0.668	0.503
Btnl3	0.414932	7	3	1	3	butyrophilin-like protein 1	0.62	0.44
Btnl7	0.259405	71	84	37	9	butyrophilin-like 7	0.491	0.28
Butr1	0.389321	2	0	0	1	butyrophilin related 1	NaN	NaN
C130050O18Rik	0.387444	8	0	2	6	hypothetical protein LOC319772	NaN	NaN
C1qtnf5	0.390014	0	0	0	0	complement C1q tumor necrosis factor-related protein 5 precursor	NaN	NaN
C1qtnf5	0.390014	0	0	0	0	complement C1q tumor necrosis factor-related protein 5 precursor	NaN	NaN
C1qtnf5	0.390014	0	0	0	0	complement C1q tumor necrosis factor-related protein 5 precursor	NaN	NaN
C1qtnf5	0.390014	0	0	0	0	complement C1q tumor necrosis factor-related protein 5 precursor	NaN	NaN
C1qtnf5	0.390014	0	0	0	0	complement C1q tumor necrosis factor-related protein 5 precursor	NaN	NaN
C1s	0.498581	0	0	0	0	complement C1s-A subcomponent	0.408	0.218
C1s	0.498581	0	0	0	0	complement C1s-A subcomponent	0.408	0.218
C230055K05Rik	0.174511	210	199	22	48	kruppel-related zinc finger protein-like	0.0914	0.0156
C3	0.356176	9	19	9	2	complement C3	0.632	0.453
C4a	0.425179	15	28	9	7	sex-limited protein	0.224	0.0815
C6	0.259547	3	0	0	1	complement component 6	NaN	NaN
C920025E04Rik	0.347157	20	18	9	4	h-2 class I histocompatibility antigen, D-37 alpha chain	0.442	0.235
Cacna1d	0.316909	0	0	0	0	voltage-dependent L-type calcium channel subunit alpha-1D isoform 1	0.552	0.352
Cacna1d	0.316909	0	0	0	0	voltage-dependent L-type calcium channel subunit alpha-1D isoform 2	0.552	0.352
Cacna1g	0.385534	0	0	0	0	calcium channel, voltage-dependent, T type, alpha 1G subunit isoform c	0.138	0.0394
Cacna1g	0.390903	0	0	0	0	calcium channel, voltage-dependent, T type, alpha 1G subunit isoform a	0.136	0.0389
Cacna1g	0.390903	0	0	0	0	calcium channel, voltage-dependent, T type, alpha 1G subunit isoform b	0.136	0.0388
Cacna1g	0.396165	0	0	0	0	calcium channel, voltage-dependent, T type, alpha 1G subunit isoform d	0.157	0.0473
Cacna1i	0.347157	4	10	4	1	calcium channel, voltage-dependent, alpha 1I subunit	0.605	0.418
Cacna1s	0.493333	0	0	0	0	voltage-dependent L-type calcium channel subunit alpha-1S isoform 1	NaN	NaN
Cacna2d2	0.416806	0	0	0	0	voltage-dependent calcium channel subunit alpha-2/delta-2 isoform 2	0.0142	0.00837
Cacna2d2	0.416806	0	0	0	0	voltage-dependent calcium channel subunit alpha-2/delta-2 isoform 4	0.0142	0.00837
Cacna2d2	0.416806	0	0	0	0	voltage-dependent calcium channel subunit alpha-2/delta-2 isoform 5	0.0142	0.00837
Cacna2d2	0.466152	0	0	0	0	voltage-dependent calcium channel subunit alpha-2/delta-2 isoform 3	0.0246	0.0143
Cacna2d2	0.466152	0	0	0	0	voltage-dependent calcium channel subunit alpha-2/delta-2 isoform 1	0.0246	0.0143
Cacna2d3	0.490954	6	5	3	2	voltage-dependent calcium channel subunit alpha-2/delta-3	0.492	0.298
Cacnb1	0.279407	0	0	0	0	voltage-dependent L-type calcium channel subunit beta-1 isoform C	0.323	0.132
Cacnb1	0.421486	0	0	0	0	voltage-dependent L-type calcium channel subunit beta-1 isoform A	0.263	0.104
Cacnb1	0.421486	0	0	0	0	voltage-dependent L-type calcium channel subunit beta-1 isoform D	0.263	0.104
Cacnb2	0.499003	22	22	25	4	voltage-dependent L-type calcium channel subunit beta-2	0.813	0.709
Calca	0.251643	12	11	7	1	calcitonin gene-related peptide 1 isoform Calca preproprotein	0.622	0.438
Calca	0.495756	62	168	67	32	calcitonin gene-related peptide 1 isoform Cgrp preproprotein	0.604	0.424
Camk1g	0.27212	0	7	1	2	calcium/calmodulin-dependent protein kinase type 1G	NaN	NaN
Camk2b	0.297007	3	5	0	2	calcium/calmodulin-dependent protein kinase type II subunit beta isoform 1	0.462	0.251
Camk2d	0.345205	0	0	0	0	calcium/calmodulin-dependent protein kinase type II subunit delta isoform 3	0.743	0.603
Camk2d	0.345205	0	0	0	0	calcium/calmodulin-dependent protein kinase type II subunit delta isoform 2	0.743	0.603
Capn12	0.414932	1	7	1	1	calpain-12	0.636	0.46
Capn3	0.342734	0	0	0	0	calpain-3 isoform b	NaN	NaN
Capn3	0.342734	0	0	0	0	calpain-3 isoform a	NaN	NaN
Capn3	0.342734	0	0	0	0	calpain-3 isoform c	NaN	NaN
Capn6	0.365936	11	18	2	11	calpain-6	0.543	0.343
Car6	0.284812	13	24	7	3	carbonic anhydrase 6 precursor	0.343	0.147
Car7	0.24071	8	13	1	5	carbonic anhydrase 7	0.355	0.154
Casp14	0.477667	2	2	0	1	caspase-14 precursor	NaN	NaN
Casr	0.293772	7	0	2	0	extracellular calcium-sensing receptor precursor	NaN	NaN
Catsperb	0.321405	7	5	1	3	cation channel sperm-associated protein subunit beta	0.374	0.173
Cbln2	0.386949	0	4	1	0	cerebellin-2	NaN	NaN
Cbx8	0.262426	14	20	4	4	chromobox protein homolog 8	0.0289	0.00494
Ccdc113	0.485588	46	46	23	18	coiled-coil domain-containing protein 113	0.347	0.168
Ccdc141	0.451536	175	882	192	136	coiled-coil domain containing 141	0.621	0.443
Ccdc17	0.362594	11	10	6	2	coiled-coil domain-containing protein 17	0.55	0.351
Ccdc46	0.371262	53	83	26	23	coiled-coil domain-containing protein 46 isoform 2	0.0649	0.0162
Ccdc63	0.405969	13	27	16	3	coiled-coil domain-containing protein 63	0.715	0.565
Ccdc80	0.448178	6	4	4	1	coiled-coil domain-containing protein 80 precursor	0.732	0.588
Ccin	0.283452	6	10	2	2	calicin	0.0353	0.00648
Ccl20	0.389321	0	0	0	0	C-C motif chemokine 20 isoform 2	NaN	NaN
Ccl20	0.389321	0	0	0	0	C-C motif chemokine 20 isoform 1	NaN	NaN
Ccnb3	0.47621	0	4	1	2	G2/mitotic-specific cyclin-B3	NaN	NaN
Ccr7	0.255324	8	7	0	2	C-C chemokine receptor type 7 precursor	NaN	NaN
Ccrl1	0.497208	39	11	22	4	C-C chemokine receptor type 11	0.851	0.768
Cd22	0.239561	0	0	0	0	B-cell receptor CD22	0.371	0.166
Cd22	0.239561	0	0	0	0	B-cell receptor CD22	0.371	0.166
Cd6	0.376545	0	0	0	0	T-cell differentiation antigen CD6 isoform 2	0.759	0.625
Cd6	0.376545	0	0	0	0	T-cell differentiation antigen CD6 isoform 1	0.759	0.625
Cd72	0.234425	0	0	0	0	B-cell differentiation antigen CD72 isoform 3	NaN	NaN
Cd72	0.234425	0	0	0	0	B-cell differentiation antigen CD72 isoform 1	NaN	NaN
Cd72	0.390708	0	0	0	0	B-cell differentiation antigen CD72 isoform 4	NaN	NaN
Cd72	0.390708	0	0	0	0	B-cell differentiation antigen CD72 isoform 2	NaN	NaN
Cd79b	0.417231	30	27	9	13	B-cell antigen receptor complex-associated protein beta chain precursor	0.189	0.0632
Cd97	0.120105	1	6	0	0	CD97 antigen isoform 1	0.0235	0.00218
Cdc20b	0.274452	4	8	2	1	cell division cycle protein 20 homolog B	0.281	0.103
Cdh6	0.397718	20	16	7	6	cadherin-6 precursor	0.305	0.128
Cdhr4	0.388133	8	5	5	1	cadherin-like 29	0.716	0.566
Cdkn2a	0.487856	20	45	15	9	cyclin-dependent kinase inhibitor 2A, isoform 3 isoform 1	0.462	0.267
Ceacam16	0.452728	14	21	5	10	CEA-related cell adhesion molecule 16	0.153	0.0516
Ceacam20	0.213237	5	7	1	0	CEA-related cell adhesion molecule 20	NaN	NaN
Cela1	0.472576	16	57	13	13	chymotrypsin-like elastase family, member 1	0.469	0.272
Cela2a	0.146515	0	8	0	1	chymotrypsin-like elastase family member 2A precursor	NaN	NaN
Celf6	0.293401	14	12	6	2	CUGBP Elav-like family member 6	0.471	0.261
Cenpk	0.257691	7	2	0	1	centromere protein K isoform 2	NaN	NaN
Cerkl	0.316909	30	36	6	15	ceramide kinase-like	0.185	0.0534
Chad	0.364171	1	12	1	0	chondroadherin precursor	NaN	NaN
Chit1	0.108699	6	17	1	1	chitotriosidase-1 precursor	0.0601	0.00746
Chrna10	0.450349	2	9	0	2	neuronal acetylcholine receptor subunit alpha-10	NaN	NaN
Chrnb4	0.41342	11	25	3	13	neuronal acetylcholine receptor subunit beta-4 precursor	0.544	0.347
Chst1	0.407953	41	136	35	22	carbohydrate sulfotransferase 1	0.47	0.267
Chst13	0.450349	3	6	0	2	carbohydrate sulfotransferase 13	NaN	NaN
Clca3	0.260472	0	9	0	2	calcium-activated chloride channel regulator 1 precursor	NaN	NaN
Clcn1	0.412646	49	39	15	18	chloride channel protein 1	0.253	0.0968
Cldn1	0.293031	0	4	0	1	claudin-1	NaN	NaN
Cldn10	0.195354	0	0	0	0	claudin-10A isoform b	NaN	NaN
Cldn10	0.260472	0	0	0	0	claudin-10A isoform a	NaN	NaN
Cldn10	0.260472	0	0	0	0	claudin-10A isoform a_i1	NaN	NaN
Cldn20	0.490954	10	12	6	4	claudin-20	0.39	0.202
Cldn22	0.389321	2	0	0	1	claudin-22	NaN	NaN
Clic3	0.270261	9	11	3	2	chloride intracellular channel protein 3	0.163	0.0421
Cmklr1	0.342871	91	373	43	77	chemokine-like receptor 1	0.375	0.175
Cnga3	0.261068	241	383	90	58	cyclic nucleotide-gated cation channel alpha-3	0.158	0.0397
Cnga4	0.195354	0	6	0	1	cyclic nucleotide-gated cation channel alpha-4	NaN	NaN
Cntln	0.345165	213	536	97	116	centlein isoform 1	0.145	0.0389
Cntn2	0.42594	93	133	49	38	contactin-2 precursor	0.203	0.071
Cntnap1	0.311398	29	21	7	7	contactin-associated protein 1 precursor	0.226	0.0728
Col13a1	0.284812	16	13	1	14	collagen alpha-1(XIII) chain	0.671	0.502
Col25a1	0.390708	0	0	0	1	collagen alpha-1(XXV) chain isoform 1	NaN	NaN
Col3a1	0.327303	6	15	2	4	collagen alpha-1(III) chain precursor	0.183	0.0535
Col8a1	0.493333	5	3	0	2	collagen alpha-1(VIII) chain precursor	NaN	NaN
Cplx2	0.333278	0	7	3	1	complexin-2	NaN	NaN
Cpm	0.480934	33	48	19	16	carboxypeptidase M precursor	0.198	0.0759
Cpn1	0.273638	65	156	42	15	carboxypeptidase N catalytic chain precursor	0.416	0.206
Cps1	0.337762	2	4	0	1	carbamoyl-phosphate synthase [ammonia], mitochondrial precursor	NaN	NaN
Cpxm2	0.327303	20	9	4	4	inactive carboxypeptidase-like protein X2 precursor	0.431	0.223
Cpz	0.458576	35	28	19	9	carboxypeptidase Z precursor	0.58	0.391
Cr2	0.209344	10	11	2	2	complement receptor type 2	0.0454	0.00648
Crb1	0.41241	0	8	3	2	crumbs homolog 1 precursor	NaN	NaN
Creb5	0.354316	16	12	10	2	cyclic AMP-responsive element-binding protein 5	0.67	0.502
Crhr2	0.427239	5	1	0	1	corticotropin-releasing factor receptor 2	NaN	NaN
Crispld1	0.484451	20	57	6	37	cysteine-rich secretory protein LCCL domain-containing 1 precursor	0.731	0.588
Crtac1	0.259397	161	805	36	201	cartilage acidic protein 1 precursor	0.533	0.327
Crybb3	0.42099	0	0	0	0	beta-crystallin B3	0.0967	0.0287
Crybb3	0.42099	0	0	0	0	beta-crystallin B3	0.0967	0.0287
Crygd	0.337762	4	2	0	1	gamma-crystallin D	NaN	NaN
Cryge	0.347157	5	2	1	1	gamma-crystallin E	0.496	0.289
Crygn	0.4248	17	11	4	7	gamma-crystallin N	0.402	0.204
Csmd1	0.490954	5	6	3	2	CUB and sushi domain-containing protein 1 precursor	0.39	0.202
Csmd2	0.469634	9	17	14	2	CUB and sushi domain-containing protein 1	0.802	0.692
Cstf2	0.000874421	2103	2998	2	2	cleavage stimulation factor subunit 2	0.00108	1.87e-05
Ctsh	0.279488	27	12	7	3	cathepsin H preproprotein preproprotein	0.503	0.295
Ctss	0.364171	3	4	1	0	cathepsin S preproprotein preproprotein	NaN	NaN
Cxcl10	0.208471	6	14	0	2	C-X-C motif chemokine 10 precursor	NaN	NaN
Cxcl14	0.375442	19	36	16	5	C-X-C motif chemokine 14 precursor	0.564	0.368
Cyb5rl	0.471486	33	69	14	30	NADH-cytochrome b5 reductase-like	0.279	0.12
Cyp1a1	0.185072	0	0	0	0	cytochrome P450 1A1 isoform 2	NaN	NaN
Cyp1a1	0.185072	0	0	0	0	cytochrome P450 1A1 isoform 1	NaN	NaN
Cyp26c1	0.477667	4	4	0	2	predicted gene, EG546726	NaN	NaN
Cyp2f2	0.468849	0	5	0	2	cytochrome P450 2F2	NaN	NaN
Cyp46a1	0.198634	16	21	11	1	cholesterol 24-hydroxylase	0.609	0.419
Cyp4v3	0.348839	5	6	0	2	cytochrome P450 4V3	NaN	NaN
Cypt4	0.19466	4	0	0	1	cysteine-rich perinuclear theca 4	NaN	NaN
Cyth4	0.283452	12	15	6	2	cytohesin-4	0.428	0.218
D17H6S56E-3	0.387444	8	0	3	4	protein G7c precursor	NaN	NaN
D430041D05Rik	0.419232	24	10	7	5	hypothetical protein LOC241589	0.604	0.419
D630003M21Rik	0.383796	2	3	0	3	hypothetical protein LOC228846 isoform 1	0.579	0.386
D830030K20Rik	0.405392	6	11	3	3	alpha28-takusan	0.0857	0.0241
Dab1	0.486995	22	33	18	9	disabled homolog 1 isoform 1	0.634	0.462
Dbc1	0.444085	28	55	18	14	deleted in bladder cancer protein 1 homolog precursor	0.254	0.101
Dcdc2a	0.404932	21	28	8	10	doublecortin domain-containing protein 2 isoform 1	0.0143	0.00771
Dclk1	0.226233	1	4	0	0	serine/threonine-protein kinase DCLK1 isoform 1	0.0754	0.013
Dcn	0.424172	0	0	0	0	decorin preproprotein preproprotein	NaN	NaN
Dcn	0.424172	0	0	0	0	decorin preproprotein preproprotein	NaN	NaN
Ddc8	0.422546	6	18	4	4	differential display clone 8	0.32	0.141
Ddr2	0.283452	6	5	1	2	discoidin domain-containing receptor 2	0.177	0.0481
Ddx60	0.425179	8	30	4	9	probable ATP-dependent RNA helicase DDX60	0.48	0.278
Des	0.393886	308	314	166	75	desmin	0.476	0.272
Dgkz	0.152525	21	33	1	8	diacylglycerol kinase zeta isoform 1	0.181	0.0453
Dhrs3	0.387296	4	3	0	1	short-chain dehydrogenase/reductase 3 isoform 1	0.453	0.249
Disc1	0.0535675	3	3	0	0	disrupted in schizophrenia 1 homolog isoform 1	0.0218	0.0015
Disp2	0.448178	4	9	6	1	protein dispatched homolog 2	0.772	0.645
Dlec1	0.385089	32	32	14	9	deleted in lung and esophageal cancer protein 1 homolog	0.322	0.139
Dnahc10	0.465726	272	170	219	38	dynein heavy chain 10, axonemal	0.797	0.684
Dnase1l2	0.425179	10	4	6	1	deoxyribonuclease-1-like 2 precursor	0.795	0.681
Dock10	0.262426	14	15	3	4	dedicator of cytokinesis protein 10	0.0411	0.00691
Dock2	0.485047	36	36	11	23	dedicator of cytokinesis protein 2	0.314	0.145
Dopey2	0.31286	1	6	0	1	protein dopey-2 isoform 2	NaN	NaN
Dpp4	0.476368	12	12	13	5	dipeptidyl peptidase 4 isoform 1	0.727	0.582
Dscaml1	0.49292	56	69	41	19	Down syndrome cell adhesion molecule-like protein 1 homolog	0.568	0.382
Dusp15	0.448178	2	2	2	0	dual specificity protein phosphatase 15 isoform 1	0.772	0.645
E030010N08Rik	0.141628	13	14	0	2	rootletin	NaN	NaN
E030031F02Rik	0.180769	7	0	2	1	hypothetical protein LOC319689	NaN	NaN
E230025N22Rik	0.400862	5	15	10	1	hypothetical protein LOC240216	0.799	0.686
Ebf3	0.327303	0	0	0	0	transcription factor COE3 isoform 2	0.186	0.0546
Ebf3	0.327303	0	0	0	0	transcription factor COE3 isoform 1	0.186	0.0546
Eda	0.394311	0	0	0	0	ectodysplasin-A isoform 3	0.743	0.604
Eda	0.394311	0	0	0	0	ectodysplasin-A isoform 4	0.743	0.604
Eda	0.394311	0	0	0	0	ectodysplasin-A isoform 6	0.743	0.604
Edn2	0.342734	6	0	2	0	endothelin-2 precursor	NaN	NaN
Efhb	0.48142	47	78	15	47	EF-hand domain-containing family member B	0.463	0.267
Egfl8	0.302161	11	18	3	5	epidermal growth factor-like protein 8 precursor	0.0276	0.00576
Elf4	0.433702	85	199	55	48	ETS-related transcription factor Elf-4	0.252	0.0982
Elfn1	0.276621	21	9	2	6	extracellular leucine-rich repeat and fibronectin type-III domain-containing protein 1 precursor	0.453	0.243
Elfn2	0.309272	7	9	5	1	leucine-rich repeat and fibronectin type-III domain-containing protein 6	0.598	0.407
Emid2	0.298785	9	9	2	3	collagen alpha-1(XXVI) chain precursor	0.0764	0.0156
Emp1	0.49231	99	398	28	283	epithelial membrane protein 1	0.82	0.72
Eno2	0.28009	77	163	43	19	gamma-enolase	0.339	0.143
Epha3	0.41241	0	8	6	1	ephrin type-A receptor 3	NaN	NaN
Ephx1	0.383186	248	652	100	197	epoxide hydrolase 1	0.247	0.0903
Ephx3	0.419232	6	8	7	1	epoxide hydrolase 3	0.765	0.633
Epx	0.309559	0	15	3	0	eosinophil peroxidase precursor	NaN	NaN
Erap1	0.421257	202	390	80	145	endoplasmic reticulum aminopeptidase 1	0.125	0.0378
Esp8	0.389321	2	0	0	1	exocrine gland-secreting peptide 8	NaN	NaN
Exoc7	0.387628	1	3	0	0	exocyst complex component 7 isoform 1	0.0113	0.00634
F5	0.441909	81	64	42	20	coagulation factor V precursor	0.56	0.368
F830223B06Rik	0.478271	7	0	7	2	hypothetical protein LOC100038585	NaN	NaN
Faim2	0.472421	0	0	0	0	fas apoptotic inhibitory molecule 2 isoform 2	0.749	0.614
Faim2	0.472421	0	0	0	0	fas apoptotic inhibitory molecule 2 isoform 1	0.749	0.614
Fam105a	0.499191	19	14	5	11	hypothetical protein LOC223433	0.49	0.297
Fam131c	0.499243	86	238	51	83	hypothetical protein LOC277743	0.351	0.173
Fam166b	0.11644	3	9	0	3	hypothetical protein LOC329831 isoform 1	0.502	0.288
Fam19a3	0.389321	2	0	0	1	TAFA3 protein precursor	NaN	NaN
Fam26f	0.445708	21	13	5	9	hypothetical protein LOC215900	0.452	0.253
Fam38b	0.403583	36	52	23	11	family with sequence similarity 38, member B	0.435	0.232
Fam5b	0.430358	17	80	19	11	BMP/retinoic acid-inducible neural-specific protein 2 precursor	0.612	0.429
Fam65b	0.318445	5	4	0	4	hypothetical protein LOC193385 isoform 1	NaN	NaN
Fam78b	0.448178	0	0	0	0	hypothetical protein LOC226610	0.286	0.121
Fam78b	0.448178	0	0	0	0	hypothetical protein LOC226610	0.286	0.121
Fam78b	0.448178	0	0	0	0	hypothetical protein LOC226610	0.286	0.121
Fam92b	0.342734	3	0	1	0	hypothetical protein LOC436062	NaN	NaN
Fbln7	0.453155	5	8	0	3	fibulin-7 precursor	NaN	NaN
Fbxl13	0.490954	4	5	2	2	F-box/LRR-repeat protein 13	0.127	0.0472
Fbxl21	0.477641	27	27	23	6	F-box/LRR-repeat protein 21	0.726	0.581
Fcgr2b	0.413045	1	2	0	0	low affinity immunoglobulin gamma Fc region receptor II-b isoform 1	0.56	0.366
Fgf1	0.148406	18	76	5	5	heparin-binding growth factor 1 precursor	0.17	0.0406
Fgf8	0.303699	0	1	0	0	fibroblast growth factor 8 isoform 2 precursor	0.867	0.795
Fgfr3	0.481837	0	0	0	0	fibroblast growth factor receptor 3 isoform 1 precursor	0.932	0.893
Fgfr3	0.481837	0	0	0	0	fibroblast growth factor receptor 3 isoform 2 precursor	0.932	0.893
Fgfr3	0.481837	0	0	0	0	fibroblast growth factor receptor 3 isoform 1 precursor	0.932	0.893
Figf	0.468985	81	46	40	17	vascular endothelial growth factor D precursor	0.676	0.516
Fkbp6	0.373806	33	23	11	8	peptidyl-prolyl cis-trans isomerase FKBP6	0.38	0.181
Flrt1	0.307447	17	6	4	2	fibronectin leucine rich transmembrane protein 1	0.56	0.362
Fmr1nb	0.0615867	0	1	0	0	fragile X mental retardation 1 neighbor protein isoform 1	0.343	0.139
Fmr1nb	0.180054	0	0	0	0	fragile X mental retardation 1 neighbor protein isoform 2	NaN	NaN
Fmr1nb	0.185723	0	0	0	0	fragile X mental retardation 1 neighbor protein isoform 3	NaN	NaN
Fn3k	0.343199	9	6	2	2	fructosamine-3-kinase isoform a	0.309	0.126
Fnbp1	0.485454	6	2	1	2	formin-binding protein 1 isoform b	0.726	0.582
Fndc5	0.499963	15	18	7	8	fibronectin type III domain-containing protein 5 precursor	0.09	0.0361
Folh1	0.275781	0	0	0	0	glutamate carboxypeptidase 2 isoform 1	NaN	NaN
Folh1	0.275781	0	0	0	0	glutamate carboxypeptidase 2 isoform 2	NaN	NaN
Fosb	0.405392	11	4	1	6	protein fosB	0.731	0.585
Foxo6	0.408498	45	65	15	27	forkhead box protein O6	0.0743	0.0212
Frem1	0.388133	14	32	7	8	FRAS1-related extracellular matrix protein 1 precursor	0.126	0.0351
Fry	0.462178	608	646	357	195	furry homolog	0.478	0.279
Fsd1l	0.485554	37	84	19	32	FSD1-like protein isoform 2	0.22	0.0879
Fstl4	0.274452	4	4	1	1	follistatin-related protein 4 precursor	0.0878	0.0175
Fut10	0.375942	15	17	4	4	alpha-(1,3)-fucosyltransferase 10	0.262	0.0984
Fyb	0.389321	4	0	0	2	FYN-binding protein	NaN	NaN
Gab3	0.444717	13	30	8	8	GRB2-associated-binding protein 3	0.204	0.0739
Gabrb2	0.238105	0	8	2	1	gamma-aminobutyric acid receptor subunit beta-2 precursor	NaN	NaN
Gal3st1	0.468106	0	0	0	0	galactosylceramide sulfotransferase	0.638	0.466
Gal3st1	0.468106	0	0	0	0	galactosylceramide sulfotransferase	0.638	0.466
Gal3st1	0.468106	0	0	0	0	galactosylceramide sulfotransferase	0.638	0.466
Galnt6	0.224311	0	0	0	0	polypeptide N-acetylgalactosaminyltransferase 6	0.011	0.00202
Galnt6	0.224311	0	0	0	0	polypeptide N-acetylgalactosaminyltransferase 6	0.011	0.00202
Galnt6	0.224311	0	0	0	0	polypeptide N-acetylgalactosaminyltransferase 6	0.011	0.00202
Galr3	0.411281	5	0	2	0	galanin receptor type 3	NaN	NaN
Gata1	0.412951	21	35	13	8	erythroid transcription factor	0.324	0.143
Gbp1	0.115161	5	24	1	0	interferon-induced guanylate-binding protein 1	NaN	NaN
Gbp2	0.241066	170	1318	74	146	interferon-induced guanylate-binding protein 2	0.462	0.249
Gbp3	0.180478	15	148	3	20	guanylate-binding protein 4	0.551	0.347
Gbp6	0.183606	0	0	0	0	guanylate binding protein 7	0.102	0.0185
Gbp6	0.183606	0	0	0	0	guanylate binding protein 7	0.102	0.0185
Gbx1	0.228909	23	42	6	7	homeobox protein GBX-1	0.0159	0.00261
Gck	0.194658	3	14	1	0	glucokinase	NaN	NaN
Gdpd3	0.425179	10	14	7	3	glycerophosphodiester phosphodiesterase domain-containing protein 3	0.509	0.309
Gfra1	0.203928	21	69	2	25	GDNF family receptor alpha-1 precursor	0.565	0.364
Gfra2	0.262426	14	10	4	2	GDNF family receptor alpha-2	0.345	0.147
Ghrl	0.439123	5	5	1	4	appetite-regulating hormone	0.547	0.353
Glra4	0.149127	6	0	1	1	glycine receptor subunit alpha-4 precursor	NaN	NaN
Glrb	0.361562	44	22	21	5	glycine receptor subunit beta precursor	0.682	0.519
Glrx	0.453242	16	22	10	6	glutaredoxin-1	0.386	0.194
Gm1006	0.224089	8	6	1	2	long palate, lung and nasal epithelium carcinoma-associated protein 4 precursor	0.161	0.0395
Gm101	0.400862	3	5	1	2	primary ciliary dyskinesia protein 1	0.126	0.0362
Gm10340	0.487517	0	0	0	0	hypothetical protein LOC100040697 isoform 2	NaN	NaN
Gm10432	0.167446	0	7	0	1	hypothetical protein LOC100038713	NaN	NaN
Gm10439	0.173167	0	11	1	2	hypothetical protein LOC382243	NaN	NaN
Gm106	0.33879	6	7	1	4	RPE-spondin precursor	0.407	0.201
Gm10726	0.448178	3	4	1	2	hypothetical protein LOC100038482	0.16	0.0541
Gm10865	0.19466	4	0	0	1	hypothetical protein LOC100038602	NaN	NaN
Gm12581	0.257051	4	0	1	0	transmembrane protein ENSP00000364084 homolog	NaN	NaN
Gm12680	0.390014	1	6	0	1	hypothetical protein LOC329876	NaN	NaN
Gm13306	0.477667	6	6	0	3	chemokine (C-C motif) ligand 27 Ccl27-like	NaN	NaN
Gm13889	0.129774	6	0	0	1	protein Ag2 homolog	NaN	NaN
Gm15085	0.361082	4	7	0	2	predicted gene 15085	NaN	NaN
Gm15093	0.147411	7	6	0	1	hypothetical protein LOC100039890	NaN	NaN
Gm15097	0.382986	8	7	0	3	hypothetical protein LOC434869 isoform 1	NaN	NaN
Gm15128	0.333278	0	7	1	3	hypothetical protein LOC434863	NaN	NaN
Gm1631	0.467626	29	42	13	17	hypothetical protein LOC381371	0.00183	0.00993
Gm16519	0.414037	8	29	3	11	60S ribosomal protein L12-like	0.575	0.383
Gm1679	0.389321	2	0	0	1	hypothetical protein LOC381667	NaN	NaN
Gm2411	0.446017	2	4	1	0	hypothetical protein LOC100039763	NaN	NaN
Gm266	0.463908	14	8	10	2	hypothetical protein LOC212539	0.785	0.665
Gm2739	0.259547	3	0	0	1	hypothetical protein LOC100040370	NaN	NaN
Gm3333	0.480284	77	103	23	66	zinc finger protein 120-like	0.416	0.222
Gm3685	0.19466	2	0	0	0	hypothetical protein LOC100042129 isoform 3	NaN	NaN
Gm4825	0.447382	2	0	1	1	60S ribosomal protein L27-like	NaN	NaN
Gm4945	0.252806	12	11	1	7	60S ribosomal protein L29-like	0.491	0.28
Gm5134	0.295493	26	43	9	9	solute carrier family 5 (sodium/glucose cotransporter)-like	0.037	0.00711
Gm53	0.327303	15	9	1	12	hypothetical protein LOC193022	0.706	0.551
Gm5423	0.421795	3	0	1	2	transmembrane protein 229B-like	NaN	NaN
Gm5445	0.448178	3	4	2	1	60S ribosomal protein L21-like isoform 1	0.473	0.274
Gm614	0.448178	2	3	1	1	hypothetical protein LOC245536	0.0733	0.0244
Gm6484	0.129774	6	0	0	1	hepatocellular carcinoma-associated protein TD26 homolog precursor	NaN	NaN
Gm6625	0.430595	4	13	4	2	hypothetical protein LOC625801	0.558	0.364
Gm6880	0.374713	2	13	0	2	hypothetical protein LOC628456	NaN	NaN
Gm70	0.46923	8	13	19	1	hypothetical protein LOC210762	0.873	0.804
Gm7972	0.356925	68	117	29	29	RNA polymerase-associated protein LEO1-like	0.0559	0.0133
Gm8008	0.427753	13	38	15	5	zinc finger protein 660-like	0.641	0.468
Gm8050	0.288784	0	0	0	0	hypothetical protein LOC666329	NaN	NaN
Gm8050	0.354316	0	1	0	0	hypothetical protein LOC666329	0.317	0.133
Gm8112	0.270261	3	11	2	1	60S ribosomal protein L23a-like	0.388	0.181
Gm8159	0.447382	2	0	1	1	hypothetical protein LOC666549 isoform 4	NaN	NaN
Gm8332	0.389321	2	0	0	1	eukaryotic translation initiation factor 1A-like isoform 1	NaN	NaN
Gm9112	0.475364	2	16	3	2	hypothetical protein LOC668339	0.748	0.612
Gm9265	0.447556	19	19	12	5	hippocalcin-like protein 1-like	0.573	0.383
Gmpr	0.444989	221	389	125	113	GMP reductase 1	0.144	0.0474
Gnas	0.147255	1	2	0	0	protein ALEX XXLb1 XXLb1	0.0616	0.00832
Gpat2	0.255228	100	195	62	17	glycerol-3-phosphate acyltransferase 2, mitochondrial	0.453	0.242
Gpha2	0.454535	5	14	6	2	glycoprotein hormone alpha-2 precursor	0.665	0.5
Gpr115	0.147411	7	24	0	2	probable G-protein coupled receptor 115 precursor	NaN	NaN
Gpr143	0.479122	4	21	8	2	G-protein coupled receptor 143	0.791	0.675
Gpr146	0.248604	0	0	0	0	probable G-protein coupled receptor 146 isoform 2	0.123	0.0266
Gpr146	0.248604	0	0	0	0	probable G-protein coupled receptor 146 isoform 1	0.123	0.0266
Gpr151	0.448178	6	4	2	2	probable G-protein coupled receptor 151 protein	0.416	0.219
Gpr183	0.389321	2	0	0	1	G-protein coupled receptor 183	NaN	NaN
Gpr20	0.498093	28	89	27	19	G-protein coupled receptor 20	0.537	0.347
Gpr25	0.400862	9	5	3	2	probable G-protein coupled receptor 25	0.51	0.309
Gpr39	0.493333	5	3	0	2	G-protein coupled receptor 39	NaN	NaN
Gprin2	0.28863	21	31	5	9	G protein-regulated inducer of neurite outgrowth 2	0.0397	0.00738
Gria4	0.414789	0	1	0	2	glutamate receptor 4 isoform 1 precursor	0.6	0.414
Grid2ip	0.207466	0	1	0	0	delphilin isoform 1	0.662	0.491
Grid2ip	0.231027	0	0	0	0	delphilin isoform 2	NaN	NaN
Grin1	0.217901	1	4	1	0	glutamate [NMDA] receptor subunit zeta-1 isoform 1 precursor	0.563	0.362
Grip2	0.472421	54	27	18	15	glutamate receptor interacting protein 2	0.592	0.408
Gsc	0.351579	13	3	2	2	homeobox protein goosecoid	0.644	0.469
Gtsf1	0.391646	10	33	3	14	gametocyte-specific factor 1	0.59	0.401
Gucy1b3	0.420428	1	0	0	1	guanylate cyclase soluble subunit beta-1 isoform 1	0.0551	0.0172
Gucy1b3	0.48645	0	0	0	0	guanylate cyclase soluble subunit beta-1 isoform 2	NaN	NaN
Gulo	0.269542	75	94	25	17	L-gulonolactone oxidase	0.153	0.0381
Gypc	0.490954	1	5	1	1	glycophorin-C	0.626	0.452
H2-DMb1	0.207837	9	31	1	10	class II histocompatibility antigen, M beta 1 chain precursor	0.534	0.327
H2-M2	0.336731	0	8	2	2	histocompatibility 2, M region locus 2	NaN	NaN
H2-Q8	0.272332	13	5	2	2	H-2 class I histocompatibility antigen, Q8 alpha chain	0.416	0.205
H2-Q9	0.204125	2	2	0	0	h-2 class I histocompatibility antigen, Q7 alpha chain isoform 1	0.337	0.139
H60b	0.422372	19	16	3	15	histocompatibility 60b	0.615	0.434
Hapln1	0.389321	2	0	0	1	hyaluronan and proteoglycan link protein 1 precursor	NaN	NaN
Hc	0.259547	3	0	0	1	complement C5 preproprotein preproprotein	NaN	NaN
Hcls1	0.447382	2	0	1	1	hematopoietic lineage cell-specific protein	NaN	NaN
Hcn4	0.444415	23	26	7	14	potassium/sodium hyperpolarization-activated cyclic nucleotide-gated channel 4	0.201	0.0721
Hdac7	0.412673	219	241	113	66	histone deacetylase 7	0.379	0.184
Hdc	0.475751	18	25	8	0	histidine decarboxylase	NaN	NaN
Hdhd3	0.282755	11	37	3	9	haloacid dehalogenase-like hydrolase domain-containing protein 3	0.343	0.146
Helt	0.171367	6	0	1	0	hairy and enhancer of split-related protein HELT	NaN	NaN
Hes2	0.301562	7	10	2	0	transcription factor HES-2	NaN	NaN
Hhip	0.497694	32	104	9	76	hedgehog-interacting protein precursor	0.795	0.683
Hivep3	0.333538	13	10	3	4	transcription factor HIVEP3	0.196	0.0595
Hk3	0.257051	4	0	1	0	hexokinase-3	NaN	NaN
Hmgcs2	0.39893	5	8	2	0	hydroxymethylglutaryl-CoA synthase, mitochondrial precursor	NaN	NaN
Hmgn2	0.365936	8	9	2	4	non-histone chromosomal protein HMG-17	0.143	0.0397
Hnmt	0.468849	0	5	0	2	histamine N-methyltransferase	NaN	NaN
Hormad2	0.291916	27	55	15	7	HORMA domain-containing protein 2	0.328	0.137
Hp	0.421795	3	0	1	2	haptoglobin precursor	NaN	NaN
Hpcal4	0.405392	2	11	1	3	hippocalcin-like protein 4	0.618	0.437
Hpse	0.293776	23	17	4	7	heparanase precursor	0.202	0.0602
Hpx	0.364171	2	6	1	0	hemopexin precursor	NaN	NaN
Hrg	0.389321	4	0	0	2	histidine-rich glycoprotein	NaN	NaN
Hrh1	0.337696	15	31	4	11	histamine H1 receptor	0.257	0.0926
Hrk	0.257508	6	4	1	0	activator of apoptosis harakiri	NaN	NaN
Hs3st3a1	0.479374	0	30	6	19	heparan sulfate glucosamine 3-O-sulfotransferase 3A1	NaN	NaN
Hsbp1l1	0.390014	3	2	0	1	heat shock factor-binding protein 1-like protein 1	NaN	NaN
Hsh2d	0.340432	12	42	0	8	hematopoietic SH2 domain-containing protein	NaN	NaN
Hspb2	0.219836	9	11	12	0	heat shock protein beta-2 isoform 1	0.686	0.522
Htr6	0.264321	3	23	2	2	5-hydroxytryptamine receptor 6	0.482	0.271
Hus1b	0.447625	14	58	15	9	checkpoint protein HUS1B	0.593	0.408
Hydin	0.243544	86	172	26	28	hydrocephalus-inducing protein	0.039	0.00612
Hyi	0.483845	39	33	25	10	putative hydroxypyruvate isomerase	0.647	0.478
Ido2	0.446017	4	2	1	0	indoleamine 2,3-dioxygenase 2	NaN	NaN
Ifi35	0.415396	39	149	26	32	interferon-induced 35 kDa protein homolog	0.412	0.212
Ifih1	0.305771	0	0	0	0	interferon-induced helicase C domain-containing protein 1 isoform 2	NaN	NaN
Ifih1	0.422569	1	0	0	0	interferon-induced helicase C domain-containing protein 1 isoform 1	NaN	NaN
Igfbp6	0.472421	3	27	5	3	insulin-like growth factor-binding protein 6 precursor	0.769	0.642
Igsf21	0.244143	140	224	47	33	immunoglobulin superfamily member 21 precursor	0.118	0.0249
Ikbke	0.437377	14	18	8	5	inhibitor of nuclear factor kappa-B kinase subunit epsilon	0.35	0.164
Ikzf1	0.475364	3	8	3	0	DNA-binding protein Ikaros isoform a	0.473	0.276
Ikzf2	0.468106	7	11	7	2	zinc finger protein Helios	0.685	0.526
Ikzf3	0.207466	8	14	2	2	zinc finger protein Aiolos	0.0262	0.00354
Il11ra2	0.425345	0	19	12	3	interleukin-11 receptor subunit alpha-2 precursor	NaN	NaN
Il18r1	0.293031	0	0	0	0	interleukin-18 receptor 1 isoform a	NaN	NaN
Il18r1	0.293031	0	0	0	0	interleukin-18 receptor 1 isoform b	NaN	NaN
Il18r1	0.293031	0	0	0	0	interleukin-18 receptor 1 isoform b	NaN	NaN
Il1r2	0.418942	10	13	0	5	interleukin-1 receptor type 2 precursor	NaN	NaN
Il1rap	0.3083	1	2	0	1	interleukin-1 receptor accessory protein isoform b precursor	NaN	NaN
Il22ra1	0.337762	8	4	0	2	interleukin-22 receptor subunit alpha-1 precursor	NaN	NaN
Il28ra	0.494775	20	64	13	20	interleukin-28 receptor subunit alpha	0.424	0.233
Il4i1	0.455905	0	0	0	0	L-amino-acid oxidase precursor	0.565	0.375
Inpp5d	0.351719	0	0	0	0	phosphatidylinositol-3,4,5-trisphosphate 5-phosphatase 1 isoform 1	0.363	0.166
Inpp5d	0.351869	0	0	0	0	phosphatidylinositol-3,4,5-trisphosphate 5-phosphatase 1 isoform 2	0.363	0.166
Inpp5d	0.359129	0	0	0	0	phosphatidylinositol-3,4,5-trisphosphate 5-phosphatase 1 isoform 3	0.331	0.142
Inpp5j	0.388133	2	8	2	1	phosphatidylinositol 4,5-bisphosphate 5-phosphatase A	0.554	0.357
Iqca	0.47621	0	4	1	2	IQ and AAA domain-containing protein 1	NaN	NaN
Iqsec3	0.476812	7	4	2	0	IQ motif and SEC7 domain-containing protein 3	NaN	NaN
Irgm2	0.332898	24	58	16	8	interferon inducible GTPase 2	0.377	0.175
Irx3	0.490954	18	20	4	18	iroquois-class homeodomain protein IRX-3	0.636	0.464
Itga4	0.129829	13	11	2	1	integrin alpha-4	0.167	0.0388
Itgae	0.480513	16	56	11	19	integrin alpha-E isoform 1	0.279	0.121
Itgb1bp2	0.359342	14	22	11	3	integrin beta-1-binding protein 2	0.579	0.385
Kcnab2	0.167903	19	27	2	6	voltage-gated potassium channel subunit beta-2	0.123	0.0242
Kcne3	0.389321	2	0	0	1	potassium voltage-gated channel subfamily E member 3	NaN	NaN
Kcng1	0.479965	56	71	40	19	potassium voltage-gated channel subfamily G member 1	0.54	0.348
Kcnh1	0.357892	1	1	0	0	potassium voltage-gated channel subfamily H member 1 isoform 1	0.652	0.48
Kcnj12	0.466518	42	65	17	29	ATP-sensitive inward rectifier potassium channel 12	0.07	0.0255
Kcnj2	0.239561	7	6	1	2	inward rectifier potassium channel 2	0.136	0.0307
Kcnj9	0.246666	5	12	0	2	G protein-activated inward rectifier potassium channel 3	NaN	NaN
Kcnk2	0.165501	0	0	0	0	potassium channel subfamily K member 2 isoform 1	0.227	0.0675
Kcnk2	0.165501	0	0	0	0	potassium channel subfamily K member 2 isoform 2	0.227	0.0675
Kcnq2	0.0751144	3	5	1	0	potassium voltage-gated channel subfamily KQT member 2 isoform 7	0.425	0.209
Kcns2	0.490954	5	4	2	2	potassium voltage-gated channel subfamily S member 2	0.371	0.187
Kctd16	0.309955	10	0	4	3	BTB/POZ domain-containing protein KCTD16	NaN	NaN
Kctd21	0.437024	20	59	17	11	BTB/POZ domain-containing protein KCTD21	0.461	0.26
Kif6	0.303762	20	32	7	7	kinesin family member 6	0.0365	0.00727
Klb	0.293261	32	0	55	2	beta-klotho	NaN	NaN
Klf17	0.255235	18	37	9	4	Krueppel-like factor 17	0.304	0.118
Klhdc8a	0.388133	4	4	2	1	kelch domain-containing protein 8A	0.432	0.228
Klhl10	0.490559	27	46	31	8	kelch-like protein 10	0.731	0.588
Klhl29	0.316909	10	24	2	10	kelch-like protein 29	0.477	0.268
Klhl4	0.207718	0	79	0	14	kelch-like protein 4	NaN	NaN
Klk1	0.215298	26	48	4	12	kallikrein-1 precursor	0.166	0.0408
Klk13	0.277948	18	65	5	15	kallikrein 13 precursor	0.355	0.156
Kng1	0.255097	0	1	0	1	kininogen-1 isoform 2	NaN	NaN
Kng2	0.375119	0	0	0	0	kininogen 2 isoform 3	NaN	NaN
Kng2	0.375119	0	0	0	0	kininogen 2 isoform 1	NaN	NaN
Kng2	0.384714	1	0	0	0	kininogen 2 isoform 2	0.0559	0.0149
Krt13	0.370071	8	11	5	2	keratin, type I cytoskeletal 13	0.468	0.262
Krt28	0.371126	7	15	6	2	keratin, type I cytoskeletal 28	0.547	0.348
Krt5	0.47621	0	4	2	1	keratin, type II cytoskeletal 5	NaN	NaN
Krt77	0.389321	2	0	0	1	keratin, type II cytoskeletal 1b	NaN	NaN
Lamb3	0.498218	57	123	38	38	laminin subunit beta-3 precursor	0.216	0.088
Lat2	0.390014	0	0	0	0	linker for activation of T-cells family member 2 isoform a	NaN	NaN
Lat2	0.390014	0	0	0	0	linker for activation of T-cells family member 2 isoform b	NaN	NaN
Lbh	0.382207	11	21	7	4	protein LBH	0.341	0.151
Ldb2	0.389488	2	2	4	1	LIM domain-binding protein 2 isoform 1	0.411	0.209
Lefty1	0.458349	2851	6387	1153	2753	left-right determination factor 1 precursor	0.345	0.163
Lefty2	0.293413	790	6025	242	1405	left-right determination factor 2 precursor	0.639	0.461
Lgals3bp	0.160473	13	36	5	2	galectin-3-binding protein precursor	0.256	0.0834
Lhx9	0.327303	2	0	0	0	LIM/homeobox protein Lhx9 isoform c	0.351	0.155
Lmcd1	0.390014	5	30	0	5	LIM and cysteine-rich domains protein 1	NaN	NaN
Lmx1b	0.321405	5	7	3	1	LIM homeobox transcription factor 1-beta	0.471	0.263
LOC100044509	0.195601	9	7	2	1	hypothetical protein LOC100044509	0.25	0.0808
LOC100502756	0.490954	5	7	1	7	60S ribosomal protein L27a-like	0.737	0.597
LOC100502830	0.416922	8	13	3	5	coiled-coil domain-containing protein 13-like	0.0493	0.0155
LOC100502931	0.353373	2	7	1	1	hypothetical protein LOC100502931	0.378	0.178
LOC100503037	0.414932	7	1	1	1	hypothetical protein LOC100503037	0.779	0.655
LOC100503085	0.293401	21	40	6	10	kelch-like protein 3-like	0.046	0.00868
LOC100503231	0.208471	3	7	0	1	DNA-directed RNA polymerases I, II, and III subunit RPABC4-like	NaN	NaN
LOC100503261	0.249674	32	29	16	3	uncharacterized protein KIAA1257-like	0.553	0.35
LOC100503368	0.448178	3	6	1	3	zinc finger protein 120-like	0.42	0.222
LOC100503428	0.48142	13	4	5	2	hypothetical protein LOC100503428	0.782	0.659
LOC100503441	0.321405	7	10	6	1	hypothetical protein LOC100503441	0.646	0.471
LOC100503487	0.389321	2	0	0	1	hypothetical protein LOC100503487	NaN	NaN
LOC100503807	0.478088	29	12	22	3	hypothetical protein LOC100503807	0.842	0.753
LOC100503813	0.471176	8	19	7	4	hypothetical protein LOC100503813	0.491	0.295
LOC100503834	0.356511	27	59	8	21	hypothetical protein LOC100503834	0.268	0.101
LOC100503956	0.387814	0	0	0	0	EVI5-like protein-like isoform 2	0.201	0.0659
LOC100503956	0.387814	0	0	0	0	EVI5-like protein-like isoform 1	0.201	0.0659
LOC100504164	0.447382	2	0	1	1	hypothetical protein LOC100504164	NaN	NaN
LOC100504168	0.162622	0	1	0	0	hypothetical protein LOC100504168 isoform 2	0.255	0.0831
LOC100504168	0.199956	0	0	0	0	hypothetical protein LOC100504168 isoform 1	NaN	NaN
LOC100504207	0.241729	15	22	16	1	testis-expressed protein 14-like	0.707	0.551
LOC100504358	0.389321	4	0	0	2	disks large homolog 5-like	NaN	NaN
LOC100504360	0.376114	5	9	2	0	hypothetical protein LOC100504360	NaN	NaN
LOC100504422	0.347157	10	3	1	3	hypothetical protein LOC100504422	0.621	0.439
LOC100504458	0.390014	3	2	0	1	hypothetical protein LOC100504458	NaN	NaN
LOC100504537	0.364171	6	8	2	0	transmembrane protein C9orf144B homolog	NaN	NaN
LOC100504566	0.389321	4	0	0	2	hypothetical protein LOC100504566	NaN	NaN
LOC100505397	0.444744	165	162	41	107	zinc finger protein 14-like	0.381	0.189
Loxl4	0.3653	0	0	0	0	lysyl oxidase homolog 4 isoform 2	NaN	NaN
Lpar1	0.391461	0	0	0	0	lysophosphatidic acid receptor 1	0.631	0.453
Lpar1	0.391461	0	0	0	0	lysophosphatidic acid receptor 1	0.631	0.453
Lpcat2	0.479263	25	34	9	18	lysophosphatidylcholine acyltransferase 2	0.181	0.0674
Lpcat2b	0.293772	7	0	2	0	lysophosphatidylcholine acyltransferase 2B	NaN	NaN
Lrp1	0.368536	1848	2810	762	768	prolow-density lipoprotein receptor-related protein 1	0.0462	0.0119
Lrrc10b	0.347157	5	4	2	1	LRRC10-like protein ENSP00000367315	0.425	0.219
Lrrc24	0.316909	8	18	6	2	leucine-rich repeat-containing protein 24 precursor	0.484	0.275
Lrrc39	0.447382	2	0	1	1	leucine-rich repeat-containing protein 39 isoform 2	NaN	NaN
Lrrc43	0.257508	6	4	1	0	leucine-rich repeat-containing protein 43	NaN	NaN
Lrrc67	0.389321	0	0	0	0	leucine-rich repeat-containing protein 67 isoform 2	NaN	NaN
Lrrc67	0.389321	0	0	0	0	leucine-rich repeat-containing protein 67 isoform 1	NaN	NaN
Lrrc9	0.467761	11	12	20	2	leucine-rich repeat-containing protein 9 isoform 1	0.689	0.531
Lst1	0.380968	0	5	2	1	leukocyte-specific transcript 1 protein	NaN	NaN
Ly6g6d	0.451853	17	50	8	18	lymphocyte antigen 6 complex locus protein G6d precursor	0.418	0.221
Lynx1	0.448178	3	8	4	1	ly-6/neurotoxin-like protein 1 precursor	0.715	0.566
Lypd3	0.448178	3	16	4	2	ly6/PLAUR domain-containing protein 3 precursor	0.679	0.518
Mag	0.173578	5	8	1	1	myelin-associated glycoprotein	0.0173	0.00206
Magi1	0.123008	1	2	0	1	membrane-associated guanylate kinase, WW and PDZ domain-containing protein 1 isoform d	0.667	0.495
Maob	0.423149	7	25	13	2	amine oxidase [flavin-containing] B	0.779	0.655
Map6d1	0.427321	11	12	4	5	MAP6 domain-containing protein 1	0.0885	0.0268
Matn1	0.448178	3	16	2	4	cartilage matrix protein precursor	0.609	0.427
Mcf2l	0.27527	5	6	1	2	guanine nucleotide exchange factor DBS isoform 2	0.193	0.0548
Mcts2	0.429392	547	1187	283	351	malignant T cell-amplified sequence 2	0.113	0.0344
Megf10	0.448975	0	6	2	2	multiple epidermal growth factor-like domains protein 10 precursor	NaN	NaN
Meis2	0.354316	0	0	0	0	homeobox protein Meis2 isoform 5	0.734	0.59
Meis2	0.354316	0	0	0	0	homeobox protein Meis2 isoform 3	0.734	0.59
Meis2	0.412264	0	0	0	0	homeobox protein Meis2 isoform 4	0.653	0.483
Meis2	0.433946	0	0	0	0	homeobox protein Meis2 isoform 6	0.771	0.643
Meis2	0.433946	0	0	0	0	homeobox protein Meis2 isoform 1	0.771	0.643
Meis2	0.451612	0	0	0	0	homeobox protein Meis2 isoform 2	0.669	0.505
Mest	0.00446157	579	1267	0	4	mesoderm-specific transcript protein	NaN	NaN
Mettl7a2	0.471326	0	1	2	3	methyltransferase like 7A2	NaN	NaN
Mfap5	0.466343	19	28	12	8	microfibrillar-associated protein 5 precursor	0.336	0.158
Mfi2	0.202696	24	11	9	1	melanotransferrin precursor	0.623	0.438
Mixl1	0.270261	11	12	2	4	homeobox protein MIXL1	0.0959	0.0195
Mlph	0.448178	4	18	4	3	melanophilin	0.577	0.387
Mmp24	0.31195	23	35	5	13	matrix metalloproteinase-24	0.181	0.0515
Mnx1	0.454535	14	20	8	6	motor neuron and pancreas homeobox protein 1	0.25	0.0996
Mobp	0.452871	7	22	0	37	myelin-associated oligodendrocyte basic protein isoform b	0.912	0.862
Mpz	0.388133	6	4	3	1	myelin protein P0 precursor	0.616	0.434
Mrgpre	0.447382	4	0	2	2	mas-related G-protein coupled receptor member E	NaN	NaN
Ms4a10	0.468849	0	5	0	2	membrane-spanning 4-domains subfamily A member 10	NaN	NaN
Msrb3	0.200431	12	20	2	4	methionine-R-sulfoxide reductase B3, mitochondrial precursor	0.0447	0.0062
Mst1	0.141726	20	12	4	1	hepatocyte growth factor-like protein	0.372	0.164
Mst1r	0.258074	19	20	3	7	macrophage-stimulating protein receptor	0.14	0.0325
Muc2	0.414932	2	7	2	1	mucin-2	0.556	0.361
Muc3	0.468106	3	11	2	3	mucin-17	0.461	0.263
Myf5	0.257051	4	0	1	0	myogenic factor 5	NaN	NaN
Myh13	0.465901	47	86	14	52	myosin-13	0.529	0.335
Myl3	0.398654	14	26	8	6	myosin light chain 3	0.218	0.0756
Myo15	0.326097	0	0	0	0	myosin-XV isoform 3	0.592	0.4
Myo15	0.326097	0	0	0	0	myosin-XV isoform 1	0.592	0.4
Myo15	0.468106	0	0	0	0	myosin-XV isoform 2a	0.739	0.6
Myo1h	0.468773	27	39	16	12	myosin-Ih	0.264	0.11
Myo5c	0.492605	496	592	287	206	myosin-Vc	0.348	0.17
Myod1	0.315382	4	4	1	0	myoblast determination protein 1	NaN	NaN
Myom3	0.453155	5	8	0	3	myomesin-3	NaN	NaN
Nags	0.286655	3	7	0	8	N-acetylglutamate synthase, mitochondrial isoform 1	0.314	0.126
Napsa	0.240056	53	146	10	37	napsin-A precursor	0.308	0.119
Nat2	0.480002	0	0	0	0	arylamine N-acetyltransferase 2	0.542	0.351
Nat2	0.480002	0	0	0	0	arylamine N-acetyltransferase 2	0.542	0.351
Ncam1	0.399587	9	6	0	17	neural cell adhesion molecule 1 isoform 3	0.824	0.725
Ndrg2	0.463055	0	0	0	0	protein NDRG2 isoform 1	0.106	0.036
Ndrg2	0.463055	0	0	0	0	protein NDRG2 isoform 2	0.106	0.036
Ndufa4l2	0.188968	27	20	16	1	NADH dehydrogenase [ubiquinone] 1 alpha subcomplex subunit 4-like 2	0.658	0.484
Nell1	0.34654	10	0	5	3	protein kinase C-binding protein NELL1 precursor	NaN	NaN
Neurl1a	0.446056	1	5	0	7	neuralized-like protein 1A isoform 1	0.314	0.139
Neurl1B	0.490954	10	24	8	6	E3 ubiquitin-protein ligase NEURL1B	0.398	0.209
Nfam1	0.441335	18	22	16	4	NFAT activation molecule 1	0.69	0.532
Nfasc	0.37719	0	0	0	0	neurofascin isoform 3 precursor	0.873	0.804
Nfasc	0.37719	0	0	0	0	neurofascin isoform 4 precursor	0.873	0.804
Nfasc	0.37719	0	0	0	0	neurofascin isoform 2 precursor	0.873	0.804
Nfasc	0.458324	4	0	1	0	neurofascin isoform 1 precursor	0.771	0.644
Ng23	0.321405	14	20	8	3	protein G7d	0.431	0.223
Ngef	0.275466	0	4	0	0	ephexin-1 isoform 2	0.153	0.0381
Ngef	0.36892	0	0	0	0	ephexin-1 isoform 1	NaN	NaN
Nkpd1	0.275781	8	6	0	2	NTPase KAP family P-loop domain-containing protein 1	NaN	NaN
Nlrc5	0.490954	5	28	4	7	protein NLRC5	0.66	0.494
Nlrx1	0.422712	0	0	0	0	NLR family member X1 precursor	0.297	0.125
Nlrx1	0.422712	0	0	0	0	NLR family member X1 precursor	0.297	0.125
Nlrx1	0.422712	0	0	0	0	NLR family member X1 precursor	0.298	0.125
Nme5	0.462876	5	9	1	8	nucleoside diphosphate kinase homolog 5	0.737	0.597
Nos1	0.385306	47	214	21	59	nitric oxide synthase, brain	0.538	0.338
Nos1ap	0.342777	2	3	1	1	carboxyl-terminal PDZ ligand of neuronal nitric oxide synthase protein isoform 2	0.253	0.0905
Nos2	0.273964	8	0	6	1	nitric oxide synthase, inducible	NaN	NaN
Npff	0.258756	6	3	1	1	FMRFamide-related peptides preproprotein preproprotein	0.31	0.121
Nppc	0.439123	5	5	2	2	C-type natriuretic peptide precursor	0.191	0.0665
Npy1r	0.281777	11	0	3	4	neuropeptide Y receptor type 1	NaN	NaN
Nr3c2	0.392763	30	25	12	8	mineralocorticoid receptor	0.369	0.174
Nrip2	0.321405	1	2	0	2	nuclear receptor-interacting protein 2 isoform 1	0.252	0.0885
Nsg2	0.454535	21	25	10	9	neuron-specific protein family member 2	0.175	0.0614
Ntrk2	0.262426	0	2	0	0	BDNF/NT-3 growth factors receptor isoform a	0.6	0.409
Ntrk2	0.365286	0	0	0	0	BDNF/NT-3 growth factors receptor isoform b	NaN	NaN
Nup62-il4i1	0.455905	0	0	0	0	Nup62-Il4i1 protein	0.565	0.375
Nxf2	0.244921	17	13	11	1	nuclear RNA export factor 2	0.674	0.506
Nxf3	0.496448	28	73	22	19	nuclear RNA export factor 3	0.381	0.196
Nxph4	0.338435	53	54	34	8	neurexophilin 4	0.603	0.414
Oas1a	0.0975814	43	156	1	53	2'-5'-oligoadenylate synthase 1A	0.602	0.409
Oas1c	0.464005	39	61	25	17	2'-5' oligoadenylate synthetase 1C	0.322	0.147
Oas1d	0.304477	4	13	2	2	2'-5' oligoadenylate synthetase 1D	0.234	0.0769
Oas1g	0.251453	34	74	6	22	2'-5' oligoadenylate synthetase 1G	0.283	0.103
Oasl1	0.131213	20	35	1	10	59 kDa 2'-5'-oligoadenylate synthase-like protein	0.385	0.174
Oasl2	0.464817	63	119	24	56	54 kDa 2'-5'-oligoadenylate synthase-like protein 2	0.289	0.126
Obox6	0.108441	21	58	3	0	oocyte specific homeobox 6	NaN	NaN
Odz4	0.461094	762	1645	243	910	teneurin-4	0.544	0.351
Ola1	0.359818	5	11	6	1	obg-like ATPase 1 isoform b	0.713	0.561
Olfr307	0.260472	0	9	0	2	olfactory receptor 307	NaN	NaN
Olfr976	0.389321	4	0	0	2	olfactory receptor 976	NaN	NaN
Ooep	0.478512	910	2879	406	1226	oocyte-expressed protein homolog	0.569	0.381
Oprd1	0.485777	13	11	7	4	delta-type opioid receptor	0.539	0.347
Oprl1	0.318016	13	22	3	8	nociceptin receptor	0.201	0.061
Osm	0.333278	0	14	2	6	oncostatin-M precursor	NaN	NaN
Otub2	0.4107	1	1	0	0	ubiquitin thioesterase OTUB2 isoform 1	0.0662	0.0192
Otud6a	0.353092	16	29	6	8	OTU domain-containing protein 6A	0.0208	0.00638
Otx1	0.311457	5	0	0	2	homeobox protein OTX1	NaN	NaN
P2rx1	0.390708	0	3	0	1	P2X purinoceptor 1	NaN	NaN
P2rx3	0.260232	31	31	18	3	P2X purinoceptor 3	0.586	0.39
P2rx7	0.462844	17	21	6	9	P2X purinoceptor 7 isoform a	0.191	0.0698
P4ha3	0.390014	2	3	0	1	prolyl 4-hydroxylase subunit alpha-3 precursor	NaN	NaN
Padi1	0.364171	4	12	2	0	protein-arginine deiminase type-1	NaN	NaN
Padi3	0.2832	99	204	42	32	protein-arginine deiminase type-3	0.142	0.0346
Padi4	0.333893	124	459	45	117	protein-arginine deiminase type-4	0.396	0.192
Padi6	0.328032	16	21	10	3	protein-arginine deiminase type-6	0.515	0.31
Pak6	0.487634	0	0	0	0	serine/threonine-protein kinase PAK 6	0.523	0.33
Pak6	0.487634	0	0	0	0	serine/threonine-protein kinase PAK 6	0.523	0.33
Pak7	0.316909	4	3	1	1	serine/threonine-protein kinase PAK 7	0.216	0.0685
Paqr6	0.442293	23	15	14	4	progestin and adipoQ receptor family member 6	0.705	0.553
Parvg	0.195354	0	2	0	0	gamma-parvin isoform 1	NaN	NaN
Pax6	0.398102	159	462	60	161	paired box protein Pax-6	0.407	0.206
Pcdha3	0.273853	0	5	1	0	protocadherin alpha-3	NaN	NaN
Pcdhac2	0.457183	6	11	6	2	protocadherin alpha-C2	0.549	0.356
Pcdhb17	0.391202	21	12	8	4	protocadherin beta 17	0.555	0.359
Pcdhb18	0.39893	5	8	2	0	protocadherin beta 18	NaN	NaN
Pcdhgb1	0.428917	28	24	10	10	protocadherin gamma-B1	0.239	0.09
Pcdhgc4	0.381273	12	17	4	6	protocadherin gamma-C4	0.0122	0.0062
Pcsk5	0.386862	0	1	0	0	proprotein convertase subtilisin/kexin type 5 isoform 2 preproprotein	0.821	0.721
Pde4c	0.498122	68	35	49	10	cAMP-specific 3',5'-cyclic phosphodiesterase 4C	0.813	0.709
Pde4dip	0.0663313	0	1	0	0	myomegalin isoform 1	0.57	0.368
Pdgfrb	0.430595	0	0	0	0	beta-type platelet-derived growth factor receptor isoform 2	0.844	0.755
Pdgfrb	0.430595	0	0	0	0	beta-type platelet-derived growth factor receptor isoform 1	0.844	0.755
Pdzk1ip1	0.0641393	0	3	0	0	PDZK1-interacting protein 1 isoform 1	NaN	NaN
Pear1	0.409128	0	0	0	0	platelet endothelial aggregation receptor 1 precursor	0.346	0.158
Pear1	0.409128	0	0	0	0	platelet endothelial aggregation receptor 1 precursor	0.346	0.158
Pear1	0.409128	0	0	0	0	platelet endothelial aggregation receptor 1 precursor	0.346	0.158
Pear1	0.409128	0	0	0	0	platelet endothelial aggregation receptor 1 precursor	0.346	0.158
Phactr1	0.387541	0	2	0	1	phosphatase and actin regulator 1 isoform 2	0.475	0.27
Phactr3	0.475364	0	0	0	0	phosphatase and actin regulator 3 isoform 2	0.104	0.0368
Phactr3	0.484974	0	0	0	0	phosphatase and actin regulator 3 isoform 4	0.0612	0.0254
Phactr3	0.484974	0	0	0	0	phosphatase and actin regulator 3 isoform 3	0.0612	0.0254
Pik3c2b	0.494475	289	413	145	167	phosphoinositide-3-kinase, class 2 beta polypeptide	0.0279	0.0182
Pion	0.448178	15	16	8	5	protein pigeon homolog	0.396	0.202
Pkp1	0.389321	4	0	0	2	plakophilin-1	NaN	NaN
Pla2g12b	0.155728	5	0	0	1	group XIIB secretory phospholipase A2-like protein precursor	NaN	NaN
Pla2g2c	0.388133	6	8	3	2	group IIC secretory phospholipase A2 precursor	0.256	0.0959
Pla2g4f	0.374972	12	15	7	3	cytosolic phospholipase A2 zeta	0.451	0.247
Pla2g7	0.488891	100	477	86	110	platelet-activating factor acetylhydrolase	0.597	0.416
Pla2r1	0.347157	10	2	1	2	secretory phospholipase A2 receptor	0.671	0.504
Plcd4	0.434419	1	1	1	0	1-phosphatidylinositol-4,5-bisphosphate phosphodiesterase delta-4 isoform 2	0.605	0.421
Pld4	0.393767	38	36	16	11	phospholipase D4	0.318	0.137
Plec	0.433351	0	3	2	1	plectin isoform 1g	NaN	NaN
Plekha6	0.291542	2	7	1	2	pleckstrin homology domain-containing family A member 6 isoform 2	0.293	0.112
Plscr2	0.342734	3	0	1	0	phospholipid scramblase 2	NaN	NaN
Plxdc1	0.36677	1	1	2	0	plexin domain-containing protein 1 isoform 1	0.454	0.249
Pmp2	0.389321	2	0	0	1	myelin P2 protein	NaN	NaN
Pmp22	0.345958	25	29	9	8	peripheral myelin protein 22	0.116	0.0291
Pnliprp2	0.496502	14	22	9	7	pancreatic lipase-related protein 2	0.269	0.118
Pnma3	0.448178	6	4	2	2	paraneoplastic antigen Ma3 homolog	0.416	0.219
Pnma5	0.235356	173	206	63	26	paraneoplastic antigen-like protein 5	0.3	0.114
Pnpla1	0.334892	0	7	0	2	patatin-like phospholipase domain-containing protein 1	NaN	NaN
Podn	0.250213	7	11	2	2	podocan precursor	0.0267	0.00437
Pou2f2	0.49158	4	3	0	2	POU domain, class 2, transcription factor 2 isoform 2	NaN	NaN
Pou6f1	0.333272	32	59	29	6	POU domain, class 6, transcription factor 1	0.618	0.434
Ppih	0.0668104	1	8	0	0	peptidyl-prolyl cis-trans isomerase H isoform 2	0.0829	0.0116
Ppp1r16b	0.409128	0	0	0	0	protein phosphatase 1 regulatory inhibitor subunit 16B	0.423	0.221
Ppp1r16b	0.409128	0	0	0	0	protein phosphatase 1 regulatory inhibitor subunit 16B	0.423	0.221
Prdm16	0.481943	5	15	5	4	PR domain zinc finger protein 16 isoform 1	0.332	0.157
Prelid2	0.468022	202	514	113	167	PRELI domain-containing protein 2	0.243	0.0977
Prickle2	0.437135	2	1	0	2	prickle-like protein 2 isoform a	0.754	0.62
Prkg1	0.388133	1	2	0	0	cGMP-dependent protein kinase 1 beta isoform	0.432	0.228
Prmt8	0.345967	229	148	99	34	protein arginine N-methyltransferase 8	0.566	0.369
Prok2	0.477667	0	0	0	0	prokineticin-2 isoform 3	NaN	NaN
Prokr1	0.468106	6	11	2	6	prokineticin receptor 1	0.432	0.236
Prss12	0.186946	11	0	2	0	neurotrypsin precursor	NaN	NaN
Prss23	0.479584	54	144	28	53	serine protease 23 precursor	0.347	0.168
Prss42	0.384152	49	32	32	6	serine protease 42 precursor	0.719	0.569
Psd2	0.440102	12	14	9	3	PH and SEC7 domain-containing protein 2	0.62	0.441
Psmb8	0.351298	25	175	16	28	proteasome subunit beta type-8 precursor	0.565	0.368
Psme2	0.323525	0	0	0	0	proteasome activator complex subunit 2 isoform 2	0.121	0.0294
Psme2	0.323525	0	0	0	0	proteasome activator complex subunit 2 isoform 1	0.121	0.0294
Ptchd3	0.440645	54	50	29	15	patched domain-containing protein 3	0.499	0.299
Ptk6	0.446017	4	2	1	0	protein-tyrosine kinase 6	NaN	NaN
Ptplad2	0.285576	14	19	9	2	3-hydroxyacyl-CoA dehydratase 4	0.544	0.341
Ptprd	0.1123	5	23	1	0	receptor-type tyrosine-protein phosphatase delta isoform B	0.382	0.171
Ptpre	0.448178	6	5	5	1	receptor-type tyrosine-protein phosphatase epsilon precursor	0.752	0.618
Ptprn2	0.347157	20	18	4	9	receptor-type tyrosine-protein phosphatase N2 precursor	0.24	0.0831
Pyroxd2	0.326611	7	11	0	3	pyridine nucleotide-disulfide oxidoreductase domain-containing protein 2	NaN	NaN
Rab20	0.254805	27	33	6	8	ras-related protein Rab-20	0.0153	0.00297
Rab26	0.372906	13	16	6	4	ras-related protein Rab-26	0.251	0.0914
Rab43	0.455793	6	5	2	6	ras-related protein Rab-43 isoform a	0.273	0.114
Rai2	0.347157	0	0	0	0	retinoic acid-induced protein 2	0.164	0.0464
Rai2	0.347157	0	0	0	0	retinoic acid-induced protein 2	0.164	0.0464
Rapgef1	0.18396	0	0	0	0	Rap guanine nucleotide exchange factor (GEF) 1 isoform 1	0.701	0.54
Rapgef1	0.184313	0	0	0	0	Rap guanine nucleotide exchange factor (GEF) 1 isoform 3	0.701	0.54
Rapgefl1	0.489731	24	67	16	20	rap guanine nucleotide exchange factor-like 1	0.323	0.152
Rasal3	0.376545	5	17	1	10	RAS protein activator like-3	0.721	0.573
Rasgef1a	0.230586	17	32	1	24	RasGEF domain family, member 1A	0.678	0.512
Rasgrp3	0.269385	0	0	0	0	RAS, guanyl releasing protein 3	NaN	NaN
Rasgrp3	0.269385	0	0	0	0	RAS, guanyl releasing protein 3	NaN	NaN
Rasl12	0.419232	4	6	7	0	ras-like protein family member 12 isoform 1	0.87	0.799
Rassf5	0.361332	10	36	3	13	ras association domain-containing protein 5	0.551	0.352
Rax	0.355552	11	26	6	5	retinal homeobox protein Rx	0.202	0.0639
Rbm44	0.328174	588	1874	458	215	RNA-binding protein 44	0.445	0.237
Rbmy1a1	0.477667	0	0	0	0	RNA-binding motif protein, Y chromosome, family 1 member B	NaN	NaN
Rbmy1a1	0.477667	0	0	0	0	RNA-binding motif protein, Y chromosome, family 1 member B	NaN	NaN
Rem2	0.493615	35	92	21	31	GTP-binding protein REM 2	0.292	0.132
Rerg	0.140709	0	0	0	0	ras-related and estrogen-regulated growth inhibitor isoform a	NaN	NaN
Rerg	0.140709	0	0	0	0	ras-related and estrogen-regulated growth inhibitor isoform a	NaN	NaN
Rerg	0.140709	0	0	0	0	ras-related and estrogen-regulated growth inhibitor isoform b	NaN	NaN
Rgs20	0.270141	0	0	0	0	regulator of G-protein signaling 20 isoform 2	NaN	NaN
Rgs3	0.482735	12	23	8	8	regulator of G-protein signaling 3 isoform 1	0.353	0.172
Rhbg	0.39312	32	87	17	21	ammonium transporter Rh type B	0.209	0.0703
Rhpn1	0.47891	5	4	7	0	rhophilin-1 isoform 1	0.801	0.69
Ripply3	0.414932	2	21	3	2	protein ripply3	0.736	0.594
Rln1	0.402785	12	13	7	3	prorelaxin 1 precursor	0.499	0.297
Rnase1	0.391202	7	9	2	4	ribonuclease pancreatic precursor	0.129	0.0363
Rnft2	0.388209	2	1	0	2	RING finger and transmembrane domain-containing protein 2 isoform 1	0.0526	0.0144
Rpgr	0.287702	1	0	0	0	X-linked retinitis pigmentosa GTPase regulator isoform 6	NaN	NaN
Rph3a	0.438343	5	0	3	2	rabphilin-3A	NaN	NaN
Rph3al	0.369308	27	36	11	10	rab effector Noc2	0.0927	0.0235
Rspo4	0.364171	8	6	2	0	R-spondin-4 isoform 1	NaN	NaN
Rwdd3	0.446586	1	0	0	1	RWD domain-containing protein 3 isoform 1	0.584	0.396
S1pr4	0.408185	28	31	10	12	sphingosine 1-phosphate receptor 4	0.0782	0.0222
Saa1	0.380968	0	5	2	1	serum amyloid A-1 protein precursor	NaN	NaN
Samd9l	0.418283	37	35	4	47	sterile alpha motif domain-containing protein 9-like	0.765	0.633
Scn3b	0.448178	0	0	0	0	sodium channel subunit beta-3 precursor	0.421	0.223
Scn3b	0.448178	0	0	0	0	sodium channel subunit beta-3 precursor	0.421	0.223
Scn3b	0.448178	0	0	0	0	sodium channel subunit beta-3 precursor	0.421	0.223
Scn9a	0.419232	6	8	1	7	sodium channel protein type 9 subunit alpha	0.667	0.501
Scube1	0.322173	19	33	9	6	signal peptide, CUB and EGF-like domain-containing protein 1	0.198	0.0599
Sdk2	0.374972	12	30	6	7	protein sidekick-2 precursor	0.157	0.0456
Sema3d	0.490954	2	5	1	2	semaphorin-3D precursor	0.348	0.17
Serpinb9	0.269771	9	46	5	5	serine (or cysteine) proteinase inhibitor, clade B, member 9	0.365	0.163
Sez6l	0.317875	7	9	2	0	seizure 6-like protein	NaN	NaN
Sfxn4	0.332135	19	23	8	5	sideroflexin-4	0.243	0.0839
Sgcb	0.393639	50	84	15	36	beta-sarcoglycan	0.216	0.074
Sgsm1	0.486866	4	17	2	6	small G protein signaling modulator 1 isoform b	0.624	0.449
Sh3kbp1	0.371548	1	4	8	0	SH3 domain-containing kinase-binding protein 1 isoform 1	0.42	0.215
Sh3tc2	0.385651	37	53	22	11	SH3 domain and tetratricopeptide repeats-containing protein 2	0.394	0.193
Shank2	0.314523	1	0	1	0	SH3 and multiple ankyrin repeat domains protein 2 isoform b	0.513	0.307
Shd	0.480335	2	1	0	0	SH2 domain-containing adapter protein D isoform 1	0.592	0.409
Shisa7	0.474901	38	99	22	32	protein shisa-7 precursor	0.263	0.111
Shpk	0.485226	21	39	16	10	sedoheptulokinase	0.417	0.224
Six2	0.239561	7	6	1	2	homeobox protein SIX2	0.136	0.0307
Skap1	0.379616	0	0	0	0	src kinase-associated phosphoprotein 1 isoform 3	NaN	NaN
Skap1	0.379616	0	0	0	0	src kinase-associated phosphoprotein 1 isoform 1	NaN	NaN
Slc11a1	0.279143	16	29	6	5	natural resistance-associated macrophage protein 1	0.0905	0.0184
Slc12a5	0.395944	41	39	13	16	solute carrier family 12 member 5	0.142	0.0415
Slc15a1	0.305766	77	150	32	28	solute carrier family 15 member 1	0.0995	0.022
Slc17a7	0.494556	41	53	21	21	vesicular glutamate transporter 1	0.118	0.0444
Slc1a2	0.317473	0	0	0	0	excitatory amino acid transporter 2 isoform 3	NaN	NaN
Slc1a2	0.317473	0	0	0	0	excitatory amino acid transporter 2 isoform 1	NaN	NaN
Slc1a2	0.317473	0	0	0	0	excitatory amino acid transporter 2 isoform 2	NaN	NaN
Slc22a14	0.448178	4	6	2	2	solute carrier family 22 member 14	0.0733	0.0244
Slc22a15	0.460644	3	10	2	0	solute carrier family 22 member 15	NaN	NaN
Slc25a35	0.474033	25	62	17	17	solute carrier family 25 member 35	0.272	0.116
Slc25a48	0.262426	20	21	6	4	putative mitochondrial carrier protein FLJ44862 homolog	0.179	0.0481
Slc2a1	0.409844	12208	46850	7856	10147	solute carrier family 2, facilitated glucose transporter member 1	0.407	0.206
Slc2a10	0.425179	5	4	3	1	solute carrier family 2, facilitated glucose transporter member 10	0.635	0.459
Slc2a4	0.413649	36	99	23	22	solute carrier family 2, facilitated glucose transporter member 4	0.277	0.111
Slc2a6	0.434796	2	1	1	0	solute carrier family 2 (facilitated glucose transporter), member 6 isoform 1	0.745	0.608
Slc2a7	0.499593	26	26	10	14	solute carrier family 2, facilitated glucose transporter member 7	0.188	0.074
Slc30a10	0.21427	14	15	4	2	zinc transporter 10	0.224	0.0674
Slc32a1	0.479122	18	21	12	6	vesicular inhibitory amino acid transporter	0.525	0.331
Slc38a10	0.266161	1	0	0	1	putative sodium-coupled neutral amino acid transporter 10 isoform 5	NaN	NaN
Slc38a10	0.274409	0	2	0	1	putative sodium-coupled neutral amino acid transporter 10 isoform 6	NaN	NaN
Slc38a5	0.451042	25	209	7	126	sodium-coupled neutral amino acid transporter 5	0.86	0.783
Slc39a5	0.468106	0	0	0	0	zinc transporter ZIP5 precursor	0.732	0.59
Slc39a5	0.468106	0	0	0	0	zinc transporter ZIP5 precursor	0.732	0.59
Slc39a5	0.468106	0	0	0	0	zinc transporter ZIP5 precursor	0.732	0.59
Slc41a3	0.442678	2	8	4	2	solute carrier family 41 member 3 isoform 1	0.647	0.476
Slc4a5	0.258271	45	214	13	41	solute carrier family 4, sodium bicarbonate cotransporter, member 5	0.413	0.203
Slc4a9	0.274452	8	4	2	1	anion exchange protein 4	0.441	0.23
Slc6a7	0.219362	19	29	11	2	sodium-dependent proline transporter	0.505	0.295
Slfn5	0.453554	29	40	18	11	schlafen family member 5	0.376	0.186
Slitrk2	0.461171	0	0	0	0	SLIT and NTRK-like protein 2 precursor	0.682	0.523
Slitrk2	0.461171	0	0	0	0	SLIT and NTRK-like protein 2 precursor	0.682	0.523
Slpi	0.304477	4	13	2	2	antileukoproteinase precursor	0.234	0.077
Smarcd3	0.495862	202	288	83	143	SWI/SNF-related matrix-associated actin-dependent regulator of chromatin subfamily D member 3	0.0897	0.0353
Smcr8	0.372635	4	8	2	3	Smith-Magenis syndrome chromosomal region candidate gene 8 protein homolog isoform 2	0.0176	0.00668
Smox	0.150683	3	3	0	0	spermine oxidase isoform a	0.0402	0.00469
Snap25	0.398654	13	14	12	2	synaptosomal-associated protein 25	0.728	0.582
Sncg	0.456715	8	13	9	2	gamma-synuclein	0.727	0.583
Sned1	0.203858	29	26	13	2	sushi, nidogen and EGF-like domain-containing protein 1 precursor	0.533	0.326
Snx20	0.420509	3	12	2	0	sorting nexin-20	NaN	NaN
Snx32	0.23745	36	57	16	6	sorting nexin-32	0.327	0.133
Soat2	0.494499	46	33	22	14	sterol O-acyltransferase 2	0.56	0.372
Sohlh2	0.436023	156	542	114	117	spermatogenesis- and oogenesis-specific basic helix-loop-helix-containing protein 2	0.408	0.21
Sox1	0.325452	138	187	42	54	transcription factor SOX-1	0.00618	0.00342
Sparcl1	0.425179	10	4	2	3	SPARC-like protein 1 precursor	0.583	0.393
Spata16	0.494958	2	2	1	0	spermatogenesis-associated protein 16 isoform 2	0.405	0.215
Speg	0.300928	0	0	0	0	striated muscle-specific serine/threonine-protein kinase isoform 2	NaN	NaN
Speg	0.413629	0	0	0	0	striated muscle-specific serine/threonine-protein kinase isoform 3	NaN	NaN
Speg	0.444598	0	0	0	0	striated muscle-specific serine/threonine-protein kinase isoform 4	NaN	NaN
Spesp1	0.471693	13	10	4	6	sperm equatorial segment protein 1 precursor	0.343	0.163
Spinlw1	0.421795	3	0	1	2	eppin precursor	NaN	NaN
Spns2	0.384714	18	19	14	3	protein spinster homolog 2	0.67	0.503
Spock1	0.389321	0	0	0	0	testican-1 isoform 5 precursor	NaN	NaN
Spock1	0.389321	0	0	0	0	testican-1 isoform 4 precursor	NaN	NaN
Spon2	0.469123	20	23	6	14	spondin-2 precursor	0.305	0.137
Spopl	0.387444	0	0	0	0	speckle-type POZ protein-like isoform b	NaN	NaN
Spopl	0.387444	0	0	0	0	speckle-type POZ protein-like isoform b	NaN	NaN
Sprr2a1	0.309559	0	10	2	0	small proline-rich protein 2A	NaN	NaN
Sprr2a2	0.275288	3	7	1	0	small proline-rich protein 2A2	NaN	NaN
Spsb3	0.379148	3	0	1	0	SPRY domain-containing SOCS box protein 3 isoform 3	NaN	NaN
Sstr2	0.207466	4	5	1	1	somatostatin receptor type 2 isoform A	0.491	0.278
St6galnac3	0.405905	60	79	36	18	alpha-N-acetylgalactosaminide alpha-2,6-sialyltransferase 3	0.422	0.22
St8sia2	0.471176	12	19	14	3	alpha-2,8-sialyltransferase 8B	0.746	0.61
St8sia4	0.318016	1	4	0	1	CMP-N-acetylneuraminate-poly-alpha-2, 8-sialyltransferase isoform 1	0.48	0.271
Stc1	0.416123	29	30	25	5	stanniocalcin-1 precursor	0.715	0.565
Stra8	0.160304	316	538	145	25	stimulated by retinoic acid gene 8 protein	0.433	0.218
Stx19	0.259547	6	0	0	2	syntaxin-19	NaN	NaN
Styx	0.300647	8	5	1	3	serine/threonine/tyrosine-interacting protein	0.385	0.18
Sult2a7	0.389321	2	0	0	1	sulfotransferase family 2A member 1 family member	NaN	NaN
Sult5a1	0.244369	18	37	11	3	sulfotransferase family 5A, member 1	0.443	0.231
Sun3	0.302103	5	2	0	1	SUN domain-containing protein 3	NaN	NaN
Susd5	0.319352	44	94	35	10	sushi domain containing 5	0.529	0.324
Sycp2l	0.488921	11	11	4	6	synaptonemal complex protein 2-like	0.189	0.073
Syn3	0.439123	7	3	0	2	synapsin-3 isoform 1	0.505	0.307
Sync	0.448178	24	9	9	4	syncoilin	0.716	0.567
Syt2	0.400862	5	3	1	2	synaptotagmin-2	0.428	0.226
Syt7	0.270662	4	8	0	1	synaptotagmin-7 gamma isoform	0.011	0.00276
T	0.340058	23	29	8	8	brachyury protein	0.0581	0.013
T2	0.157691	4	16	1	0	brachyury 2	NaN	NaN
Tacr2	0.293401	2	7	1	1	substance-K receptor	0.252	0.0865
Tbx21	0.367691	13	24	7	5	T-box transcription factor TBX21	0.214	0.0706
Tbx4	0.234053	1	1	0	0	T-box transcription factor TBX4 isoform a	0.587	0.392
Tceal3	0.490954	12	35	12	7	transcription elongation factor A protein-like 3	0.56	0.372
Tceal6	0.453887	9	26	4	10	transcription elongation factor A (SII)-like 6	0.448	0.25
Tcf23	0.259547	3	0	0	1	transcription factor 23	NaN	NaN
Tcp10b	0.322946	26	4	9	1	t-complex protein 10b	0.804	0.693
Tdrd7	0.499928	118	119	52	56	tudor domain-containing protein 7	0.214	0.0871
Tesc	0.401749	131	443	67	116	tescalcin	0.355	0.164
Tex12	0.446017	2	4	1	0	testis-expressed sequence 12 protein	NaN	NaN
Tex13	0.122739	12	40	6	1	testis expressed 13B	0.409	0.195
Tgfb3	0.395622	7	11	2	5	transforming growth factor beta-3 preproprotein preproprotein	0.235	0.0843
Tgfbr2	0.387439	0	0	0	0	TGF-beta receptor type-2 isoform 2	NaN	NaN
Tgm2	0.451604	300	258	118	111	protein-glutamine gamma-glutamyltransferase 2	0.301	0.131
Tgm4	0.347157	12	5	1	6	protein-glutamine gamma-glutamyltransferase 4	0.657	0.486
Tgtp1	0.480163	5	46	2	22	T-cell specific GTPase	0.855	0.776
Tha1	0.456715	16	26	6	12	threonine aldolase 1	0.16	0.0551
Thnsl2	0.405392	0	0	0	0	threonine synthase-like 2	0.645	0.472
Thnsl2	0.405392	0	0	0	0	threonine synthase-like 2	0.645	0.472
Tie1	0.398654	13	7	6	2	tyrosine-protein kinase receptor Tie-1 precursor	0.655	0.486
Tmem119	0.206836	12	16	0	3	transmembrane protein 119 precursor	NaN	NaN
Tmem132c	0.468106	14	11	4	7	transmembrane protein 132C precursor	0.354	0.171
Tmem132d	0.368216	20	40	6	15	transmembrane protein 132D precursor	0.24	0.0845
Tmem151a	0.399288	67	278	56	44	transmembrane protein 151A	0.482	0.278
Tmem163	0.427239	4	5	0	2	transmembrane protein 163	NaN	NaN
Tmem176a	0.448178	0	0	0	0	transmembrane protein 176A	0.474	0.274
Tmem176a	0.448178	0	0	0	0	transmembrane protein 176A	0.474	0.274
Tmem178	0.347157	2	10	2	1	transmembrane protein 178 precursor	0.555	0.356
Tmem198	0.453242	33	40	15	15	transmembrane protein 198	0.116	0.038
Tmem210	0.389321	2	0	0	1	transmembrane protein 210 precursor	NaN	NaN
Tmem29	0.477667	0	0	0	0	transmembrane protein 29 isoform a	NaN	NaN
Tmem29	0.477667	0	0	0	0	transmembrane protein 29 isoform a	NaN	NaN
Tmem45b	0.371989	9	0	2	7	transmembrane protein 45B	NaN	NaN
Tmem53	0.22024	17	38	13	2	transmembrane protein 53	0.55	0.346
Tmem63a	0.485833	434	773	191	344	transmembrane protein 63A	0.136	0.0497
Tmem63c	0.267132	38	48	18	6	transmembrane protein 63C	0.407	0.198
Tmprss6	0.16275	7	13	1	2	transmembrane protease serine 6	0.0417	0.00509
Tnfrsf1a	0.459974	150	261	87	79	tumor necrosis factor receptor superfamily member 1A precursor	0.149	0.0513
Tnfrsf1b	0.4723	148	211	85	68	tumor necrosis factor receptor superfamily member 1B	0.226	0.0887
Tns1	0.308358	201	402	75	85	tensin 1	0.0474	0.00945
Tns4	0.382818	25	25	19	4	tensin-4 precursor	0.673	0.508
Tph1	0.391202	0	0	0	0	tryptophan 5-hydroxylase 1 isoform 2	0.129	0.0363
Tph1	0.391202	0	0	0	0	tryptophan 5-hydroxylase 1 isoform 1	0.129	0.0363
Trappc9	0.428674	1	0	0	0	trafficking protein particle complex subunit 9 isoform 3	0.556	0.362
Trbc1	0.361082	4	7	0	2		NaN	NaN
Trbc2	0.388133	4	12	1	6		0.632	0.454
Treml2	0.13984	26	64	3	9	trem-like transcript 2 protein precursor	0.135	0.0273
Trfr2	0.31352	47	24	23	4	transferrin receptor protein 2	0.678	0.512
Trim29	0.208398	6	37	4	2	tripartite motif-containing protein 29	0.424	0.211
Trim30	0.203678	2	11	0	1	tripartite motif-containing protein 30	NaN	NaN
Trim43c	0.347157	10	7	7	1	tripartite motif-containing protein 43C	0.72	0.569
Trim5	0.47109	17	23	9	8	tripartite motif-containing protein 30	0.163	0.0583
Trim52	0.454535	7	10	6	2	tripartite motif-containing 52	0.629	0.454
Trim56	0.406458	103	134	44	43	tripartite motif-containing protein 56	0.0833	0.0235
Trim60	0.255324	4	14	0	2	tripartite motif-containing protein 60	NaN	NaN
Trim63	0.473711	67	101	42	30	E3 ubiquitin-protein ligase TRIM63	0.301	0.134
Trim79	0.447382	2	0	0	0	tripartite motif-containing 79 isoform 1	NaN	NaN
Trmt2b	0.464285	2	4	0	1	tRNA (uracil-5-)-methyltransferase homolog isoform b	0.575	0.386
Trpa1	0.380799	44	136	12	60	transient receptor potential cation channel subfamily A member 1	0.585	0.394
Trpm1	0.466035	3	20	0	5	transient receptor potential cation channel subfamily M member 1 isoform 2	NaN	NaN
Trpm2	0.297685	12	17	15	1	transient receptor potential cation channel subfamily M member 2	0.752	0.616
Tsc22d3	0.193366	2	8	3	1	TSC22 domain family protein 3 isoform 2	0.401	0.19
Tsks	0.467928	2	3	1	0	testis-specific serine kinase substrate isoform 2	NaN	NaN
Tspan8	0.33879	0	0	0	0	tetraspanin 8	0.544	0.343
Tspan8	0.33879	0	0	0	0	tetraspanin 8	0.544	0.343
Tspan8	0.33879	0	0	0	0	tetraspanin 8	0.544	0.343
Tspo2	0.220667	9	33	6	2	translocator protein 2	0.421	0.209
Tsx	0.422546	27	10	8	5	testis-specific protein TSX	0.651	0.48
Ttc39a	0.443279	0	0	0	0	tetratricopeptide repeat protein 39A isoform 2	0.418	0.22
Ttc39a	0.443279	0	0	0	0	tetratricopeptide repeat protein 39A isoform 1	0.418	0.22
Ttll9	0.493348	0	3	0	2	probable tubulin polyglutamylase TTLL9 isoform 1	0.633	0.461
Ttn	0.444203	2	2	0	0	titin isoform N2-B	0.146	0.0479
Ttn	0.450999	3	2	0	0	titin isoform N2-A	0.351	0.167
Twist2	0.479122	6	7	4	2	twist-related protein 2	0.525	0.331
Txlnb	0.286945	19	104	5	27	beta-taxilin	0.575	0.378
Unc5cl	0.355641	23	29	7	10	UNC5C-like protein	0.0229	0.00682
Unc80	0.437289	50	30	34	7	protein unc-80 homolog	0.758	0.625
Unc93a	0.257508	3	8	1	0	protein unc-93 homolog A	NaN	NaN
Upb1	0.207466	4	21	1	3	beta-ureidopropionase	0.362	0.158
Upk1b	0.302103	2	5	0	1	uroplakin-1b	NaN	NaN
Ush1c	0.221881	1	2	0	0	harmonin isoform b3	0.506	0.296
Usp26	0.308785	59	584	58	47	ubiquitin carboxyl-terminal hydrolase 26	0.608	0.42
Vax2	0.448178	16	9	4	6	ventral anterior homeobox 2	0.48	0.281
Vill	0.398493	101	152	47	22	villin-like protein isoform 1	0.309	0.131
Vipr1	0.234425	0	10	0	2	vasoactive intestinal polypeptide receptor 1 precursor	NaN	NaN
Vldlr	0.474761	1	0	0	0	very low-density lipoprotein receptor isoform a precursor	0.76	0.628
Vpreb3	0.362594	25	44	15	8	pre-B lymphocyte protein 3	0.341	0.15
Vstm2b	0.479122	5	21	10	2	V-set and transmembrane domain-containing protein 2B precursor	0.799	0.687
Vwce	0.393288	11	17	3	8	von Willebrand factor C and EGF domain-containing protein precursor	0.266	0.103
Wasl	0.474932	5	2	1	2	neural Wiskott-Aldrich syndrome protein isoform 2	0.676	0.516
Wdr33	0.409747	2	0	1	1	WD repeat domain 33 isoform 2	NaN	NaN
Wfdc15a	0.238834	4	4	0	1	WAP four-disulfide core domain protein 15A precursor	NaN	NaN
Wfikkn2	0.27212	0	14	4	2	WAP, kazal, immunoglobulin, kunitz and NTR domain-containing protein 2 precursor	NaN	NaN
Wls	0.451431	119	188	39	97	protein wntless homolog precursor	0.289	0.123
Wnt16	0.390014	3	8	0	2	protein Wnt-16 precursor	NaN	NaN
Wnt8a	0.342301	24	48	7	16	protein Wnt-8a precursor	0.178	0.0522
Xaf1	0.296813	18	38	2	25	XIAP-associated factor 1	0.656	0.483
Xkr4	0.437377	7	18	5	4	XK-related protein 4	0.332	0.151
Xlr	0.477667	2	2	0	1	X-linked lymphocyte-regulated protein PM1	NaN	NaN
Xlr3a	0.0732708	15	102	0	3	X-linked lymphocyte-regulated protein 3A	NaN	NaN
Xlr3b	0.227674	3	31	1	4	X-linked lymphocyte-regulated protein 3B	0.567	0.367
Xlr3c	0.283452	6	15	3	2	X-linked lymphocyte-regulated protein 3C	0.228	0.0724
Xlr4c	0.390014	1	6	0	1	X-linked lymphocyte-regulated 4C	NaN	NaN
Zadh2	0.447433	129	294	70	90	zinc-binding alcohol dehydrogenase domain-containing protein 2	0.149	0.0496
Zan	0.488587	12	5	3	0	zonadhesin	NaN	NaN
Zbp1	0.17536	15	22	7	1	Z-DNA-binding protein 1 isoform 1	0.125	0.0251
Zbtb20	0.305036	3	5	1	0	zinc finger and BTB domain-containing protein 20 isoform L	0.286	0.109
Zbtb4	0.48722	22	27	13	9	zinc finger and BTB domain containing 4	0.358	0.177
Zbtb7c	0.362057	53	85	10	49	zinc finger and BTB domain-containing protein 7C	0.5	0.295
Zc3h12a	0.411376	260	896	141	232	ribonuclease ZC3H12A	0.368	0.175
Zcchc12	0.440964	35	85	15	32	zinc finger CCHC domain-containing protein 12	0.303	0.131
Zcchc13	0.447382	4	0	2	2	zinc finger CCHC domain-containing protein 13	NaN	NaN
Zcchc24	0.480461	72	67	21	44	zinc finger CCHC domain-containing protein 24	0.343	0.164
Zfp169	0.302161	1	2	1	0	GLI-Kruppel family member HKR1 isoform b	0.399	0.193
Zfp318	0.250879	3	0	0	1	zinc finger protein 318 isoform 2	NaN	NaN
Zfp672	0.145621	11	31	2	3	zinc finger protein 672	0.0679	0.00953
Zfp748	0.147855	0	6	0	1	zinc finger protein 748 isoform 2	NaN	NaN
Zfr2	0.419394	37	20	18	6	zinc finger RNA binding protein 2	0.677	0.514
Zfy1	0.22359	45	75	5	28	zinc finger Y-chromosomal protein 1	0.369	0.164
Zfyve28	0.401668	345	540	145	172	lateral signaling target protein 2 homolog	0.0104	0.00689
Zhx2	0.487337	84	103	31	55	zinc fingers and homeoboxes protein 2	0.141	0.052
Zic1	0.316347	4	0	1	2	zinc finger protein ZIC 1	NaN	NaN
Zkscan16	0.383021	31	53	20	10	zinc finger protein 483	0.394	0.193
Zscan4d	0.155728	5	0	0	1	zinc finger and SCAN domain containing protein 4D	NaN	NaN
Zscan5b	0.404514	22	77	10	23	zinc finger protein 371	0.433	0.231

## Sheet: Up-regulated in Cstf2 KO
Name	Fold change	RNA-seq WT-ES FF2 - raw_count	RNA-seq WT-ES_FF3 - raw_count	RNA-seq E6-ES FF2 - raw_count	RNA-seq E6-ES_FF3 - raw_count	/product	Adj P value Student's t-test	Adj P value moderated t-test
1110017D15Rik	2.52305	0	0	1	0	testes development-related NYD-SP22 isoform 1	NaN	NaN
1700001J03Rik	3.80291	7	1	21	4	hypothetical protein LOC69282	0.728	0.581
1700001P01Rik	4.35678	3	4	7	27	hypothetical protein LOC72215	0.256	0.0859
1700003E24Rik	2.34425	0	3	0	6	hypothetical protein LOC100042663	NaN	NaN
1700003M02Rik	2.17592	12	14	22	30	hypothetical protein LOC69329	0.0672	0.024
1700008F21Rik	6.02363	0	1	3	1	hypothetical protein LOC75453 isoform 1	NaN	NaN
1700009N14Rik	2.38834	2	2	0	5	hypothetical protein LOC75471	NaN	NaN
1700018B08Rik	2.34425	0	1	0	2	hypothetical protein LOC76405	NaN	NaN
1700020N15Rik	2.36433	1	8	0	7	hypothetical protein LOC75509	NaN	NaN
1700021A07Rik	2.866	1	1	0	3	hypothetical protein LOC76924	NaN	NaN
1700022P22Rik	2.90452	2	7	7	14	hypothetical protein LOC75558	0.33	0.14
1700023E05Rik	2.85726	0	2	9	2	hypothetical protein LOC71868	NaN	NaN
1700024G13Rik	2.34425	0	2	0	4	hypothetical protein LOC67085	NaN	NaN
1700027D21Rik	2.33294	0	1	3	1	hypothetical protein LOC76573	NaN	NaN
1700029F12Rik	2.68907	1	0	1	2	hypothetical protein LOC66479 isoform 1	0.747	0.609
1700029J07Rik	4.23496	23	5	36	0	hypothetical protein LOC69479	NaN	NaN
1700061J05Rik	4.77667	0	0	0	0	protein EAN57 isoform 1	NaN	NaN
1700061J05Rik	4.77667	0	0	0	0	protein EAN57 isoform 1	NaN	NaN
1700074P13Rik	2.19561	6	2	6	8	hypothetical protein LOC73481	0.666	0.5
1700113H08Rik	2.34425	0	1	0	2	hypothetical protein LOC76640	NaN	NaN
1700129C05Rik	2.34425	0	1	0	2	hypothetical protein LOC67932	NaN	NaN
1810010H24Rik	2.2127	2	8	13	5	hypothetical protein LOC69066	0.678	0.517
1810011O10Rik	2.59788	5	6	14	12	thyroid cancer-1	0.146	0.0424
2310005G13Rik	2.69385	0	1	4	1	hypothetical protein LOC69457	NaN	NaN
2410124H12Rik	3.20429	2	10	0	15	hypothetical protein LOC76785	NaN	NaN
3110079O15Rik	3.09559	0	1	2	0	hypothetical protein LOC73234 precursor	NaN	NaN
4833403I15Rik	2.97287	3	2	4	11	aminopeptidase Q	0.387	0.184
4921524L21Rik	2.19561	2	1	2	4	hypothetical protein LOC70901	0.566	0.376
4922501L14Rik	3.29342	2	2	9	4	hypothetical protein LOC209601	0.374	0.171
4930404A10Rik	2.06373	0	3	4	0	hypothetical protein LOC74847	NaN	NaN
4930404N11Rik	2.69109	26	17	32	83	hypothetical protein LOC432479	0.421	0.216
4930407I10Rik	3.51637	0	2	0	6	hypothetical protein LOC328573	NaN	NaN
4930430O22Rik	3.09559	0	1	2	0	hypothetical protein LOC78154	NaN	NaN
4930432K21Rik	2.53475	5	3	7	7	hypothetical protein LOC74666 isoform 1	0.119	0.0333
4930444P10Rik	2.91337	3	1	4	0	hypothetical protein LOC75799	NaN	NaN
4930485B16Rik	2.37153	11	3	14	11	hypothetical protein LOC380654	0.694	0.536
4930486L24Rik	2.03744	18	19	31	38	testin-2 precursor	0.146	0.0543
4930523C07Rik	2.0564	1	0	2	0	hypothetical protein LOC67647	NaN	NaN
4930524E20Rik	2.34425	0	1	0	2	hypothetical protein LOC75097	NaN	NaN
4930538K18Rik	3.27754	2	6	9	0	hypothetical protein LOC75180	NaN	NaN
4930544G11Rik	5.75695	2	1	11	5	ras homolog gene family, member A	0.327	0.13
4930547C10Rik	2.08294	10	3	12	9	hypothetical protein LOC68274	0.734	0.593
4930555G01Rik	4.64339	0	1	3	0	hypothetical protein LOC108978	NaN	NaN
4930563E22Rik	2.83957	0	3	8	5	hypothetical protein LOC75304	NaN	NaN
4931417G12Rik	2.22966	4	16	6	44	hypothetical protein LOC70979	0.752	0.617
4931440F15Rik	3.78458	2	2	6	0	protein fem-1 homolog A-B	NaN	NaN
4932414N04Rik	2.22	5	3	0	9	hypothetical protein LOC75721	NaN	NaN
4933406M09Rik	3.64101	2	2	2	22	hypothetical protein LOC240755	0.612	0.424
4933408B17Rik	2.37153	6	3	7	12	hypothetical protein LOC271508	0.507	0.307
4933417A18Rik	2.34425	0	1	0	2	hypothetical protein LOC66761	NaN	NaN
4933430H15Rik	5.80905	1	1	4	7	leucine-rich repeat-containing protein C10orf92 homolog	0.05	0.00661
5730419I09Rik	4.01571	0	0	0	0	hypothetical protein LOC74741 isoform 2	0.644	0.466
5730419I09Rik	4.01571	0	0	0	0	hypothetical protein LOC74741 isoform 1	0.644	0.466
6030405A18Rik	2.25669	5	4	8	0	hypothetical protein LOC329641	NaN	NaN
6330403M23Rik	2.57111	13	6	18	0	IgA-inducing protein homolog	NaN	NaN
6330409D20Rik	2.45477	1	4	4	5	hypothetical protein LOC70730	0.423	0.221
6430548M08Rik	2.10289	0	0	0	0	hypothetical protein LOC234797 isoform a	NaN	NaN
6430548M08Rik	2.10289	0	0	0	0	hypothetical protein LOC234797 isoform a	NaN	NaN
6430548M08Rik	2.10289	0	0	0	0	hypothetical protein LOC234797 isoform b	NaN	NaN
6820408C15Rik	2.04001	8	8	17	13	hypothetical protein LOC228778	0.365	0.182
9230110C19Rik	2.53528	24	30	64	60	hypothetical protein LOC234912	0.104	0.0285
9930013L23Rik	2.11094	30	21	42	0	KIAA1199 homolog precursor	NaN	NaN
9930023K05Rik	2.19561	0	0	1	1	PH domain-containing protein C10orf81 homolog isoform 1	0.204	0.0752
A830018L16Rik	7.49007	0	0	0	0	hypothetical protein LOC320492 isoform 1	0.231	0.0687
A830018L16Rik	7.49007	0	0	0	0	hypothetical protein LOC320492 isoform 2	0.231	0.0687
AA467197	2.26319	4	12	12	17	normal mucosa of esophagus-specific gene 1 protein	0.314	0.138
Abcb1a	2.17903	116	119	149	365	multidrug resistance protein 3	0.354	0.17
Abhd3	2.02731	9	13	19	21	abhydrolase domain-containing protein 3	0.0423	0.0215
Acsbg1	2.57458	13	4	22	13	long-chain-fatty-acid--CoA ligase ACSBG1	0.658	0.489
Acta2	2.90462	64	32	81	177	actin, aortic smooth muscle	0.441	0.234
Actg2	6.19119	0	1	4	0	actin, gamma-enteric smooth muscle	NaN	NaN
Adam18	2.05381	4	2	4	7	disintegrin and metalloproteinase domain-containing protein 18	0.589	0.405
Adam32	2.07962	19	11	25	30	disintegrin and metalloproteinase domain-containing protein 32	0.507	0.312
Adprhl1	2.6133	3	4	4	17	[Protein ADP-ribosylarginine] hydrolase-like protein 1	0.475	0.27
Adra1a	5.27455	0	2	0	9	alpha-1A adrenergic receptor	NaN	NaN
Adrb1	7.49936	0	4	16	31	beta-1 adrenergic receptor	NaN	NaN
Aff2	2.27141	14	15	31	29	AF4/FMR2 family member 2	0.185	0.0642
Agbl2	2.56528	27	7	43	24	cytosolic carboxypeptidase 2	0.696	0.537
Ahnak	2.06075	1	10	3	12	AHNAK nucleoprotein isoform 3	0.826	0.73
AI429214	2.19561	2	2	4	4	hypothetical protein LOC621080	0.204	0.0752
AI747448	2.34053	33	4	20	30	calcium activated chloride channel	0.803	0.692
AI846148	2.21248	5	2	6	6	hypothetical protein LOC68229 isoform 2	0.599	0.415
Akap3	3.5573	2	12	14	18	A-kinase anchor protein 3	0.423	0.213
Akd1	2.73841	3	3	7	8	hypothetical protein LOC633979	0.109	0.028
Als2cr11	2.15151	11	4	13	13	amyotrophic lateral sclerosis 2 (juvenile) chromosome region, candidate 11	0.66	0.494
Alx1	2.52305	3	3	6	0	ALX homeobox protein 1	NaN	NaN
Amac1	2.57966	0	3	5	0	protein AMAC1	NaN	NaN
Amy1	2.45477	0	0	0	0	alpha-amylase 1 precursor	0.643	0.469
Amy1	2.45477	0	0	0	0	alpha-amylase 1 precursor	0.643	0.469
Angpt2	2.24728	7	6	11	16	angiopoietin-2 precursor	0.243	0.0941
Ankrd33b	2.24343	0	0	0	0	ankyrin repeat domain-containing protein 33B isoform 2	0.633	0.459
Ankrd33b	2.33091	0	0	0	0	ankyrin repeat domain-containing protein 33B isoform 3	0.606	0.422
Ankrd33b	3.70513	0	0	0	0	ankyrin repeat domain-containing protein 33B isoform 1	NaN	NaN
Ankrd7	2.69385	0	0	0	0	ankyrin repeat domain-containing protein 7 isoform 1	NaN	NaN
Ankrd7	2.69385	0	0	0	0	ankyrin repeat domain-containing protein 7 isoform 2	NaN	NaN
Antxr2	2.05381	2	2	7	2	anthrax toxin receptor 2 precursor	0.716	0.569
Anxa1	2.13685	36	38	73	71	annexin A1	0.199	0.0741
Anxa10	3.29928	0	0	1	0	annexin A10 isoform 1	NaN	NaN
Aox3l1	3.09559	0	1	2	0	aldehyde oxidase 3-like 1	NaN	NaN
Apoc2	2.3288	4	1	2	9	apolipoprotein C-II precursor	0.766	0.635
Apol6	2.1261	2	0	2	2	apolipoprotein L6 isoform 1	0.783	0.661
Apol6	3.5779	0	0	1	0	apolipoprotein L6 isoform 2	NaN	NaN
Apold1	3.09559	0	1	2	0	apolipoprotein L domain-containing protein 1	NaN	NaN
Apon	2.59788	5	4	8	14	apolipoprotein N	0.252	0.0931
Aqp8	2.31345	0	0	0	0	aquaporin-8 isoform 1	NaN	NaN
Aqp8	2.31345	0	0	0	0	aquaporin-8 isoform 2	NaN	NaN
Arg2	2.20625	2	6	0	8	arginase-2, mitochondrial precursor	NaN	NaN
Armc3	3.16909	6	2	10	10	armadillo repeat-containing protein 3	0.513	0.307
Armc4	4.66589	0	1	6	2	armadillo repeat-containing protein 4	NaN	NaN
Arrdc5	3.09559	0	2	4	0	arrestin domain-containing protein 5	NaN	NaN
Arsj	5.27455	0	2	0	9	arylsulfatase J precursor	NaN	NaN
Asb2	2.0564	2	0	4	0	ankyrin repeat and SOCS box protein 2	NaN	NaN
Asb4	2.30278	10	21	22	42	ankyrin repeat and SOCS box protein 4	0.188	0.0647
Atp6ap1l	2.0564	2	0	4	0	predicted gene, EG435376	NaN	NaN
Atp6v1g2	3.80291	1	1	6	2	V-type proton ATPase subunit G 2	0.417	0.207
Atp8b1	4.25179	5	1	15	5	probable phospholipid-transporting ATPase IC	0.616	0.429
AV320801	2.34425	0	1	0	2	hypothetical protein LOC331531	NaN	NaN
B3galt5	4.64339	0	0	0	0	beta-1,3-galactosyltransferase 5	NaN	NaN
B3galt5	4.64339	0	0	0	0	beta-1,3-galactosyltransferase 5	NaN	NaN
B3galt6	2.19048	38	107	76	213	beta-1,3-galactosyltransferase 6	0.485	0.286
Barhl2	3.08461	2	0	6	0	barH-like 2 homeobox protein	NaN	NaN
Barx1	7.28203	3	1	22	6	homeobox protein BarH-like 1	0.426	0.211
BC024139	2.0564	2	0	4	0	hypothetical protein LOC271278	NaN	NaN
BC030499	2.05381	2	2	7	2	uncharacterized serine/threonine-protein kinase SgK494	0.716	0.569
BC049730	2.12589	2	4	6	5	hypothetical protein LOC232972	0.248	0.101
BC061237	2.33593	1	0	0	3	hypothetical protein LOC385138	NaN	NaN
BC066135	2.69151	48	21	73	83	hypothetical protein LOC271887	0.488	0.282
Bgn	2.70768	24	2	73	4	biglycan precursor	0.875	0.806
Bhlha9	2.60831	0	2	3	5	class A basic helix-loop-helix protein 9	NaN	NaN
Birc7	3.88133	8	1	4	25	baculoviral IAP repeat-containing protein 7	0.709	0.555
Bmi1	2.57458	36	16	66	48	polycomb complex protein BMI-1	0.547	0.35
Bmper	4.68318	32	1	21	0	BMP-binding endothelial regulator protein precursor	NaN	NaN
Brsk2	2.44499	1	0	1	3	BR serine/threonine-protein kinase 2 isoform beta	0.487	0.284
C030006K11Rik	2.76658	4	1	7	7	hypothetical protein LOC223665 isoform 2	0.635	0.458
C1ra	2.6761	2	4	6	0	complement C1r-A subcomponent precursor	NaN	NaN
C2cd4b	2.50338	4	10	16	13	family with sequence similarity 148, member B	0.272	0.107
Cabp4	2.05381	1	2	1	7	calcium-binding protein 4	0.737	0.598
Cadps	3.24736	0	0	0	0	calcium-dependent secretion activator 1 isoform 1	0.305	0.121
Cadps	3.24736	0	0	0	0	calcium-dependent secretion activator 1 isoform 2	0.305	0.121
Calcb	2.52305	1	1	2	0	calcitonin gene-related peptide 2 precursor	NaN	NaN
Caly	2.68907	0	0	0	0	neuron-specific vesicular protein calcyon	0.668	0.501
Caly	2.68907	0	0	0	0	neuron-specific vesicular protein calcyon	0.668	0.501
Caly	2.68907	0	0	0	0	neuron-specific vesicular protein calcyon	0.668	0.501
Camk2a	2.49819	5	0	2	0	calcium/calmodulin-dependent protein kinase type II subunit alpha isoform 2	NaN	NaN
Camk2d	2.23672	0	0	1	0	calcium/calmodulin-dependent protein kinase type II subunit delta isoform 1	0.623	0.445
Camk4	6.21013	1	1	4	8	calcium/calmodulin-dependent protein kinase type IV	0.063	0.00882
Capn11	3.50754	12	6	21	35	calpain-11	0.337	0.142
Caps2	2.84738	11	9	37	18	calcyphosin-2	0.434	0.228
Car15	2.19561	1	1	2	2	carbonic anhydrase 15 precursor	0.204	0.0752
Car3	2.27057	18	24	33	56	carbonic anhydrase 3	0.0707	0.023
Card9	2.05967	25	2	22	8	caspase recruitment domain-containing protein 9	0.879	0.813
Casq2	2.24387	5	9	2	94	calsequestrin-2 precursor	0.879	0.812
Cav2	5.37813	1	2	8	6	caveolin-2	0.0852	0.0143
Cbln4	2.68907	2	4	6	8	cerebellin-4 precursor	0.0517	0.0132
Cbr3	2.08196	420	306	959	482	carbonyl reductase 3	0.606	0.426
Ccdc105	2.05381	5	2	5	7	coiled-coil domain-containing protein 105	0.65	0.483
Ccdc116	3.71126	0	0	0	0	coiled-coil domain-containing protein 116	0.0458	0.00794
Ccdc116	3.71126	0	0	0	0	coiled-coil domain-containing protein 116	0.0458	0.00794
Ccdc146	2.19561	4	9	8	18	coiled-coil domain containing 146	0.314	0.14
Ccdc154	3.09559	0	2	4	0	coiled-coil domain-containing protein 154	NaN	NaN
Ccdc42	4.04078	0	1	3	3	coiled-coil domain-containing protein 42A	NaN	NaN
Ccr8	2.34425	0	1	0	2	C-C chemokine receptor type 8	NaN	NaN
Cd1d2	2.82949	1	0	2	5	antigen-presenting glycoprotein CD1d2 precursor	NaN	NaN
Cd4	2.34425	0	2	0	4	T-cell surface glycoprotein CD4 precursor	NaN	NaN
Cdkl3	6.89211	3	0	4	4	cyclin-dependent kinase-like 3 isoform 1	0.652	0.477
Cdnf	3.10507	1	3	8	3	cerebral dopamine neurotrophic factor precursor	0.491	0.283
Ceacam10	3.35385	1	3	4	7	carcinoembryonic antigen-related cell adhesion molecule 10 precursor	0.198	0.0583
Cebpd	2.80468	70	37	147	115	CCAAT/enhancer-binding protein delta	0.441	0.234
Celf2	2.11852	1	1	2	3	CUGBP Elav-like family member 2 isoform 4	0.59	0.406
Cend1	2.45477	8	35	25	56	cell cycle exit and neuronal differentiation protein 1	0.511	0.311
Cetn4	2.00075	2	0	5	4	centrin 4	NaN	NaN
Cfc1	5.73201	1	4	0	12	cryptic protein precursor	NaN	NaN
Cfh	2.51539	4	1	3	7	complement factor H	0.689	0.529
Cfi	2.02657	2	1	0	3	complement factor I precursor	NaN	NaN
Cftr	4.04588	7	2	12	0	cystic fibrosis transmembrane conductance regulator	NaN	NaN
Cga	2.0564	1	0	2	0	glycoprotein hormones alpha chain	NaN	NaN
Chl1	2.12968	0	2	2	5	neural cell adhesion molecule L1-like protein	NaN	NaN
Chrdl1	2.37153	0	0	1	0	chordin-like protein 1 1 1	0.838	0.747
Clca1	7.10196	1	0	7	9	chloride channel calcium activated 1	NaN	NaN
Clca2	2.3288	2	2	2	9	chloride channel calcium activated 2	0.575	0.384
Clca4	2.36646	96	71	148	214	chloride channel calcium activated 4	0.305	0.131
Clcf1	2.78087	8	3	14	11	cardiotrophin-like cytokine factor 1 precursor	0.552	0.353
Clcn3	2.08612	1	1	0	2	H(+)/Cl(-) exchange transporter 3 isoform c	NaN	NaN
Cldn9	2.53074	10	21	18	62	claudin-9	0.424	0.221
Clec3b	2.51539	2	4	6	7	tetranectin precursor	0.0693	0.019
Clec4g	3.09559	0	1	2	0	C-type lectin domain family 4 member G	NaN	NaN
Clvs1	3.09955	1	0	3	4	clavesin-1	NaN	NaN
Cmbl	2.70209	1	2	0	4	carboxymethylenebutenolidase homolog	NaN	NaN
Cmtm2b	3.18175	3	5	14	9	CKLF-like MARVEL transmembrane domain-containing protein 2B	0.204	0.0622
Cnrip1	2.45477	4	1	5	4	CB1 cannabinoid receptor-interacting protein 1	0.695	0.537
Cntnap3	2.10214	6	9	33	6	contactin-associated protein-like 3	0.776	0.652
Cobll1	2.53651	0	1	3	2	cordon-bleu protein-like 1 isoform 2	0.544	0.346
Col6a3	2.33994	7	12	17	0	LOW QUALITY PROTEIN: collagen alpha-3(VI) chain	NaN	NaN
Colec11	2.57508	2	3	5	0	collectin-11 precursor	NaN	NaN
Corin	2.6058	0	0	0	0	atrial natriuretic peptide-converting enzyme isoform 1	NaN	NaN
Corin	2.6058	0	0	0	0	atrial natriuretic peptide-converting enzyme isoform 2	NaN	NaN
Coro6	2.05381	0	0	1	0	coronin-6 isoform B	0.713	0.565
Cpne4	4.41534	2	2	7	0	copine-4	NaN	NaN
Cpne7	2.45477	4	12	24	10	copine-7	0.565	0.372
Cpvl	3.10507	2	1	2	8	probable serine carboxypeptidase CPVL precursor	0.53	0.326
Crip3	4.00862	0	1	2	1	cysteine-rich protein 3 isoform TLP-B	0.383	0.176
Crisp3	3.5573	2	2	6	7	cysteine-rich secretory protein 3 precursor	0.0696	0.0133
Crlf1	2.41018	75	52	241	78	cytokine receptor-like factor 1 precursor	0.647	0.474
Crygb	2.34425	0	2	0	4	gamma-crystallin B	NaN	NaN
Cst13	2.33593	1	0	0	3	cystatin-13 precursor	NaN	NaN
Cst6	3.56813	1	2	4	0	cystatin-M	NaN	NaN
Cstf3	2.11233	29	40	50	94	cleavage stimulation factor subunit 3 isoform 3	0.141	0.0498
Cstf3	2.51425	1526	2799	3719	6144	cleavage stimulation factor subunit 3 isoform 1	0.0599	0.0167
Ctf2	2.68429	2	0	9	4	cardiotrophin-2 precursor	NaN	NaN
Ctgf	2.32808	649	400	1025	1139	connective tissue growth factor precursor	0.418	0.218
Ctrb1	2.57051	2	0	5	0	chymotrypsinogen B precursor	NaN	NaN
Cuedc1	2.24983	0	0	0	0	CUE domain-containing protein 1 isoform 2	0.21	0.0768
Cuedc1	2.24983	0	0	0	0	CUE domain-containing protein 1 isoform 1	0.21	0.0768
Cxcl5	3.08461	1	0	3	0	C-X-C motif chemokine 5 precursor	NaN	NaN
Cxcr5	3.09559	0	2	4	0	C-X-C chemokine receptor type 5	NaN	NaN
Cym	2.34425	0	1	0	2	embryonic pepsinogen	NaN	NaN
Cyp26a1	2.0953	21	14	21	51	cytochrome P450 26A1	0.529	0.335
Cyp2b19	7.00778	1	0	0	9	cytochrome P450 2B19	NaN	NaN
Cyp2b23	2.02586	22	148	24	462	cytochrome P450, family 2, subfamily b, polypeptide 23	0.876	0.808
Cyp2j6	2.49031	4	24	19	26	cytochrome P450 2J6	0.571	0.378
Cyp4f14	2.0564	4	0	8	0	leukotriene-B4 omega-hydroxylase 3	NaN	NaN
Cyp7b1	2.27835	49	40	63	134	25-hydroxycholesterol 7-alpha-hydroxylase	0.358	0.17
Cypt1	2.34425	0	1	0	2	cysteine-rich perinuclear theca 5	NaN	NaN
Cypt12	2.34425	0	1	0	2	cysteine-rich perinuclear theca 12	NaN	NaN
D530049N12Rik	2.51539	2	2	3	7	hypothetical protein LOC78723	0.27	0.105
Dclk3	2.52305	1	1	2	0	serine/threonine-protein kinase DCLK3	NaN	NaN
Ddx3y	2.39683	495	309	497	1467	ATP-dependent RNA helicase DDX3Y	0.525	0.325
Dgkg	2.3128	9	4	11	0	diacylglycerol kinase gamma	NaN	NaN
Diras2	4.66589	0	1	6	2	GTP-binding protein Di-Ras2	NaN	NaN
Dkk1	5.82648	3	0	17	0	dickkopf-related protein 1 precursor	NaN	NaN
Dlk2	2.57458	6	4	12	11	protein delta homolog 2	0.359	0.166
Dmgdh	2.25806	13	1	11	5	dimethylglycine dehydrogenase, mitochondrial precursor	0.858	0.781
Dmkn	2.34008	0	0	0	0	dermokine isoform d precursor	NaN	NaN
Dmkn	2.34008	0	0	0	0	dermokine isoform c precursor	NaN	NaN
Dmkn	2.34008	0	0	0	0	dermokine isoform b	NaN	NaN
Dmrt2	2.34425	0	2	0	4	doublesex- and mab-3-related transcription factor 2	NaN	NaN
Dnahc3	2.3288	2	2	3	6		0.235	0.0877
Dnajb7	2.31757	6	4	9	0	dnaJ homolog subfamily B member 7	NaN	NaN
Dnm3	2.68907	0	0	0	0	dynamin-3 isoform 1	0.637	0.461
Dnm3	2.68907	0	0	0	0	dynamin-3 isoform 2	0.637	0.461
Dppa3	2.05428	117	290	218	545	developmental pluripotency-associated protein 3	0.437	0.243
Dram1	3.19206	11	2	31	6	DNA damage-regulated autophagy modulator protein 1	0.752	0.615
Dsc3	2.06006	8	3	8	0	desmocollin-3	NaN	NaN
Dscam	4.6576	3	3	18	9	Down syndrome cell adhesion molecule homolog	0.233	0.0719
Duox2	5.14101	1	0	5	0	dual oxidase 2	NaN	NaN
Dusp4	2.47598	226	322	482	768	dual specificity protein phosphatase 4	0.03	0.0106
Dynlrb2	5.86062	0	1	0	5	dynein light chain roadblock-type 2	NaN	NaN
Dynlt1e	2.06863	0	0	0	0	dynein light chain Tctex-type 1-like	NaN	NaN
Dynlt1e	2.06863	0	0	0	0	dynein light chain Tctex-type 1-like isoform 1	NaN	NaN
Dynlt1e	2.06863	0	0	0	0	dynein light chain Tctex-type 1-like isoform 4	NaN	NaN
Dynlt1e	2.06863	0	0	0	0	dynein light chain Tctex-type 1-like isoform 3	NaN	NaN
Dysf	2.51329	1	0	0	0	dysferlin isoform 1	NaN	NaN
E130203B14Rik	2.91337	3	1	4	0	hypothetical protein LOC320736	NaN	NaN
Efna5	2.20751	1	2	3	3	ephrin-A5 isoform 1	0.2	0.0728
Elovl3	2.19561	2	1	4	2	elongation of very long chain fatty acids protein 3	0.655	0.488
Emp2	2.35847	3	13	15	12	epithelial membrane protein 2	0.525	0.326
Enpep	3.85576	4	0	15	0	glutamyl aminopeptidase	NaN	NaN
Enpp1	2.3288	2	14	14	9	ectonucleotide pyrophosphatase/phosphodiesterase family member 1	0.682	0.522
Enpp2	2.50357	0	0	1	0	ectonucleotide pyrophosphatase/phosphodiesterase family member 2 isoform 1	0.572	0.379
Epm2a	2.07004	10	9	16	20	laforin	0.245	0.102
Epo	4.10762	1	4	8	7	erythropoietin precursor	0.265	0.0917
Esp4	5.14917	3	2	11	12	exocrine gland-secreting peptide 4	0.146	0.0327
Eya2	3.16909	2	3	5	10	eyes absent homolog 2	0.0785	0.0168
F2rl3	2.69385	0	1	2	2	proteinase-activated receptor 4 precursor	NaN	NaN
F530104D19Rik	2.03539	8	2	11	5	hypothetical protein LOC676676	0.801	0.69
Fam154b	3.47157	4	1	10	4	hypothetical protein LOC330577	0.626	0.443
Fam155a	2.12968	0	2	2	5	transmembrane protein FAM155A	NaN	NaN
Fam189a1	3.09955	1	0	3	4	hypothetical protein LOC70638	NaN	NaN
Fam190a	3.80291	0	0	0	0	hypothetical protein LOC232035	0.417	0.207
Fam190a	3.80291	0	0	0	0	hypothetical protein LOC232035	0.417	0.207
Fam50b	2.19952	0	3	4	6	DNA segment, human D6S2654E	NaN	NaN
Fbp2	2.83452	3	3	6	10	fructose-1,6-bisphosphatase isozyme 2	0.119	0.0302
Fbxw23	2.00075	2	0	4	5	f-box/WD repeat-containing protein 12	NaN	NaN
Fer1l6	3.09559	0	2	4	0	fer-1-like protein 6	NaN	NaN
Fermt1	3.11385	47	77	116	251	fermitin family homolog 1	0.114	0.0269
Fgf15	2.84937	18	50	43	141	fibroblast growth factor 15 precursor	0.406	0.201
Fgf21	2.78345	7	1	9	5	fibroblast growth factor 21 precursor	0.751	0.614
Fgf7	2.19561	1	2	2	4	keratinocyte growth factor precursor	0.21	0.0779
Fgf8	3.4654	0	0	0	0	fibroblast growth factor 8 isoform 1 precursor	NaN	NaN
Fgf8	3.4654	0	0	0	0	fibroblast growth factor 8 isoform 3 precursor	NaN	NaN
Fgf8	3.4654	0	0	0	0	fibroblast growth factor 8 isoform 4 precursor	NaN	NaN
Fgfbp1	2.92773	159	267	637	474	fibroblast growth factor-binding protein 1 precursor	0.162	0.0454
Fhl1	2.31604	20	37	36	99	four and a half LIM domains protein 1 isoform 2	0.505	0.306
Figla	3.64171	1	3	5	0	factor in the germline alpha	NaN	NaN
Flg2	2.33294	0	2	3	4	filaggrin-2	NaN	NaN
Flt3l	2.19561	6	1	8	3	SL cytokine precursor	0.822	0.724
Fosl1	2.01601	15	41	34	61	fos-related antigen 1	0.365	0.183
Frmd3	2.85777	0	2	3	2	FERM domain-containing protein 3 isoform 1	0.623	0.441
Frmpd3	2.0564	1	0	2	0	FERM and PDZ domain containing 3	NaN	NaN
Fut7	9.27029	0	0	1	0	alpha-(1,3)-fucosyltransferase isoform b	NaN	NaN
Gad2	2.33593	2	0	0	6	glutamate decarboxylase 2	NaN	NaN
Gast	2.82949	2	0	5	8	gastrin precursor	NaN	NaN
Gata5	3.56813	2	1	4	0	transcription factor GATA-5	NaN	NaN
Gbp10	2.34425	0	2	0	4	guanylate-binding protein 10	NaN	NaN
Gc	2.78538	19	32	38	103	vitamin D-binding protein precursor	0.245	0.0869
Gcm1	2.12589	12	8	40	9	chorion-specific transcription factor GCMa	0.767	0.638
Gem	3.61332	3	6	13	15	GTP-binding protein GEM	0.0382	0.00679
Gfra3	2.0564	4	0	8	0	GDNF family receptor alpha-3 preproprotein preproprotein	NaN	NaN
Gja3	2.90452	2	4	8	7	gap junction alpha-3 protein	0.127	0.0324
Gja6	2.34425	0	1	0	2	gap junction alpha-6 protein	NaN	NaN
Gjb5	2.05673	126	195	160	539	gap junction beta-5 protein	0.502	0.308
Gk2	2.28571	25	16	34	51	glycerol kinase 2	0.405	0.208
Glb1l3	2.19171	1	0	3	2	beta-galactosidase-1-like protein 3	NaN	NaN
Gm10035	4.64339	0	1	3	0	UbiE3 protein	NaN	NaN
Gm10412	2.0564	1	0	2	0	hypothetical protein LOC100041784 isoform 1	NaN	NaN
Gm10413	4.64339	0	1	3	0	hypothetical protein LOC100041774 isoform 1	NaN	NaN
Gm1045	2.10982	0	5	0	9	hypothetical protein LOC381651 precursor	NaN	NaN
Gm10777	2.34425	0	1	0	2	hypothetical protein LOC100038681	NaN	NaN
Gm1123	2.0564	1	0	2	0	coxsackie adenovirus receptor-like	NaN	NaN
Gm11277	3.07745	12	30	69	41	predicted gene 11277	0.31	0.125
Gm11837	2.21987	12	15	32	23	hypothetical protein LOC100038514 isoform 2	0.288	0.123
Gm12250	3.47157	2	3	6	10	predicted gene 12250	0.0228	0.00466
Gm13213	5.66905	1	3	10	8	60S ribosomal protein L29-like	0.137	0.029
Gm13271	3.08461	1	0	3	0	interferon zeta	NaN	NaN
Gm13476	4.29015	1	2	0	7	hypothetical protein LOC433424 isoform 1	NaN	NaN
Gm13646	5.67549	9	22	84	63	H2b histone family, member A	0.108	0.0201
Gm15023	3.56813	2	1	4	0	hypothetical protein LOC100040635	NaN	NaN
Gm15032	3.47157	1	1	5	2	60S ribosomal protein L23-like	0.391	0.185
Gm15104	3.51637	0	1	0	3	hypothetical protein LOC333588	NaN	NaN
Gm16050	3.35385	1	3	7	4	sperm motility kinase 4A-like	0.336	0.143
Gm16432	3.51637	0	1	0	3	hypothetical protein LOC545391	NaN	NaN
Gm16500	2.34425	0	1	0	2	short coiled-coil protein-like	NaN	NaN
Gm1973	2.69385	0	1	1	4	hypothetical protein LOC100038846	NaN	NaN
Gm2244	2.68907	1	2	4	3	hypothetical protein LOC100039452	0.21	0.0692
Gm239	5.54365	2	1	3	17	hypothetical protein LOC237558	0.414	0.2
Gm3029	2.18503	3	1	3	0	hypothetical protein LOC100040897 isoform 1	NaN	NaN
Gm3278	3.06958	0	0	0	1	hypothetical protein LOC100041336	0.144	0.0373
Gm3278	3.14015	0	0	0	1	hypothetical protein LOC100041336 isoform 1	0.152	0.0402
Gm3376	2.57508	2	3	5	0	RNA-binding motif protein, Y chromosome, family 1 member B-like isoform 2	NaN	NaN
Gm3488	2.03539	4	4	5	11	hypothetical protein LOC100041735	0.348	0.17
Gm3597	4.78567	0	0	2	0	hypothetical protein LOC100041970 isoform 2	NaN	NaN
Gm3597	5.92891	0	0	3	0	hypothetical protein LOC100041970 isoform 1	NaN	NaN
Gm3642	2.81604	2	0	0	2	hypothetical protein LOC100042054 isoform 3	0.683	0.521
Gm3642	2.91107	2	0	0	0	hypothetical protein LOC100042054 isoform 2	NaN	NaN
Gm3642	8.51288	0	0	0	0	hypothetical protein LOC100042054 isoform 1	NaN	NaN
Gm4392	2.00788	0	3	2	10	hypothetical protein LOC100043364	NaN	NaN
Gm4478	2.02245	4	33	16	28	60S ribosomal protein L21-like	0.75	0.617
Gm4659	2.55107	2	5	6	9	hypothetical protein LOC100043803	0.169	0.0522
Gm4925	2.6761	1	2	3	0	ribosomal protein S12-like	NaN	NaN
Gm5123	2.34425	0	2	0	4	hypothetical protein LOC331391	NaN	NaN
Gm5128	3.09955	1	0	2	6	hypothetical protein LOC331529	NaN	NaN
Gm5136	2.52305	1	1	2	0	lys-63-specific deubiquitinase BRCC36-like	NaN	NaN
Gm5218	2.45477	1	1	5	1	60S ribosomal protein L29-like	0.707	0.555
Gm5709	2.85726	0	2	6	3	predicted gene 5709	NaN	NaN
Gm5745	3.09955	1	0	2	6	60S ribosomal protein L36-like	NaN	NaN
Gm606	2.34425	0	2	0	4	geminin coiled-coil domain-containing protein 1	NaN	NaN
Gm6310	2.866	2	2	0	6	hypothetical protein LOC622311	NaN	NaN
Gm6337	2.45477	2	1	5	2	hypothetical protein LOC622640 isoform 2	0.643	0.469
Gm6377	2.0564	1	0	2	0	hypothetical protein LOC622976	NaN	NaN
Gm6408	2.33294	0	1	3	1	hypothetical protein LOC623198	NaN	NaN
Gm6422	3.22334	0	4	0	11	putative UDP-GlcNAc:betaGal beta-1,3-N-acetylglucosaminyltransferase LOC402377-like	NaN	NaN
Gm6901	2.00795	20	66	69	64	chromobox protein homolog 3-like	0.48	0.285
Gm6976	3.51637	0	1	0	3	hypothetical protein LOC629461	NaN	NaN
Gm7068	2.00431	3	2	5	4	uncharacterized protein C1orf101-like	0.529	0.337
Gm7120	2.78265	0	0	0	0	transmembrane protein C5orf28 homolog	0.239	0.0832
Gm7120	2.78265	0	0	0	0	transmembrane protein C5orf28 homolog	0.239	0.0832
Gm7135	2.96759	2	0	11	4	solute carrier organic anion transporter family member 6A1-like	NaN	NaN
Gm715	2.57508	3	2	5	0	UPF0472 protein C16orf72 homolog	NaN	NaN
Gm7194	5.0461	1	1	4	0	histone H3.3 type 1-like	NaN	NaN
Gm7233	2.0564	1	0	2	0	hypothetical protein LOC638262	NaN	NaN
Gm7263	3.80968	0	1	2	4	40S ribosomal protein S15a-like	NaN	NaN
Gm7339	2.3217	0	2	3	0	hypothetical protein LOC664788	NaN	NaN
Gm7461	6.46371	1	12	16	26	hypothetical protein LOC665044	0.434	0.219
Gm757	2.85726	0	2	9	2	hypothetical protein LOC329360	NaN	NaN
Gm8032	2.00431	6	1	4	5	hypothetical protein LOC666298	0.819	0.718
Gm8246	2.34425	0	1	0	2	hypothetical protein LOC666706 isoform 1	NaN	NaN
Gm8267	2.34425	0	1	0	2	hypothetical protein LOC666744	NaN	NaN
Gm8271	2.69385	0	1	2	2	hypothetical protein LOC666750	NaN	NaN
Gm8290	2.53077	1	0	4	2	60S ribosomal protein L23a-like	NaN	NaN
Gm8765	2.05381	8	2	4	14	hypothetical protein LOC667693	0.792	0.677
Gm8817	3.00647	1	2	5	3	hypothetical protein LOC667794	0.271	0.0999
Gm9	2.17839	2	40	5	63	hypothetical protein LOC194854	0.878	0.811
Gm9982	2.53077	1	0	2	4	hypothetical protein LOC791357	NaN	NaN
Gml	3.57905	1	0	4	4	hemT-3 protein	NaN	NaN
Gnal	3.13687	0	1	2	0	guanine nucleotide-binding protein G(olf) subunit alpha isoform 2	NaN	NaN
Gp5	2.34425	0	6	0	12	platelet glycoprotein V precursor	NaN	NaN
Gpc5	4.66589	0	1	6	2	glypican-5 precursor	NaN	NaN
Gpm6b	2.06864	0	0	0	0	neuronal membrane glycoprotein M6-b isoform 5	0.616	0.438
Gpm6b	2.06864	0	0	0	0	neuronal membrane glycoprotein M6-b isoform 6	0.616	0.438
Gpm6b	2.06864	0	0	0	0	neuronal membrane glycoprotein M6-b isoform 6	0.616	0.438
Gpm6b	2.06864	0	0	0	0	neuronal membrane glycoprotein M6-b isoform 2	0.616	0.438
Gpm6b	2.06864	0	0	0	0	neuronal membrane glycoprotein M6-b isoform 5	0.616	0.438
Gpm6b	2.06864	0	0	0	0	neuronal membrane glycoprotein M6-b isoform 2	0.616	0.438
Gpr137c	2.08294	1	5	6	3	G protein-coupled receptor 137C	0.7	0.546
Gpr176	2.0564	1	0	2	0	probable G-protein coupled receptor 176	NaN	NaN
Gpr18	2.52305	1	1	2	0	N-arachidonyl glycine receptor	NaN	NaN
Gpr21	2.19561	7	2	8	7	probable G-protein coupled receptor 21	0.712	0.562
Gpr35	3.56363	0	0	0	0	G-protein coupled receptor 35	NaN	NaN
Gpr35	3.56363	0	0	0	0	G-protein coupled receptor 35	NaN	NaN
Gria4	2.36486	0	0	0	0	glutamate receptor 4 isoform 3 precursor	NaN	NaN
Grin2a	3.08619	0	2	7	3	glutamate [NMDA] receptor subunit epsilon-1 precursor	NaN	NaN
Grm6	2.44281	12	12	23	31	metabotropic glutamate receptor 6 precursor	0.122	0.0356
Gsg1	3.29342	0	0	0	0	germ cell-specific gene 1 protein isoform b	0.409	0.201
Gsg1	3.29342	0	0	0	0	germ cell-specific gene 1 protein isoform a	0.409	0.201
Gsg1	3.29342	0	0	0	0	germ cell-specific gene 1 protein isoform b	0.409	0.201
Gxylt2	4.39123	3	2	16	6	glucoside xylosyltransferase 2	0.39	0.182
Gykl1	3.20063	2	8	8	17	glycerol kinase-like 1	0.354	0.157
H13	2.04214	107	82	129	175	minor histocompatibility antigen H13 isoform 2	0.406	0.215
H13	2.29147	12	8	24	13	minor histocompatibility antigen H13 isoform 1	0.586	0.398
H13	2.30592	43	30	72	72	minor histocompatibility antigen H13 isoform 3	0.32	0.142
Habp4	2.04223	83	141	150	270	intracellular hyaluronan-binding protein 4	0.125	0.0462
Hand1	2.19561	2	2	8	2	heart- and neural crest derivatives-expressed protein 1	0.712	0.563
Hcn1	2.30278	10	12	44	12	potassium/sodium hyperpolarization-activated cyclic nucleotide-gated channel 1	0.664	0.497
Hdhd1a	2.22042	11	2	10	9	haloacid dehalogenase-like hydrolase domain-containing protein 1A	0.779	0.655
Hemt1	2.33294	0	1	3	1	hematopoietic cell transcript 1	NaN	NaN
Hepacam2	3.29342	1	2	6	3	HEPACAM family member 2 precursor	0.314	0.127
Heph	2.04183	0	0	0	0	hephaestin isoform 1	0.684	0.526
Heph	2.04183	0	0	0	0	hephaestin isoform 1	0.684	0.526
Heph	4.3992	0	0	1	0	hephaestin isoform 2	0.0519	0.00802
Hes3	4.50349	2	9	0	20	transcription factor HES-3	NaN	NaN
Hist1h1a	3.11427	25	32	74	87	histone H1.1	0.0201	0.00518
Hist1h1c	2.50271	28	71	84	123	histone H1.2	0.18	0.0574
Hist1h1d	2.75735	25	7	48	23	histone H1.3	0.669	0.502
Hist1h2ad	2.14513	8	22	16	42	histone H2A type 1	0.466	0.268
Hist1h2ae	2.55564	20	62	60	112	histone H2A type 1	0.316	0.135
Hist1h2ag	2.56857	31	88	114	131	histone H2A type 1	0.234	0.0833
Hist1h2ak	5.21121	3	5	13	26	histone H2A type 1-K	0.0425	0.00568
Hist1h2an	2.14705	8	10	17	18	histone H2A type 1	0.0858	0.03
Hist1h2bf	2.40308	12	4	10	23	histone H2B type 1-F/J/L	0.648	0.476
Hist1h2bh	2.12589	3	20	15	15	histone H2B type 1-H	0.682	0.523
Hist1h2bj	4.54033	22	42	145	109	histone H2B type 1-F/J/L	0.097	0.0182
Hist1h2bk	3.94795	21	34	114	81	histone H2B type 1-K	0.12	0.0258
Hist1h2bl	5.40252	5	11	36	37	histone H2B type 1-F/J/L	0.0458	0.00612
Hist1h2bm	2.56202	20	28	50	61	histone H2B type 1-M	0.0086	0.00607
Hist1h2bn	3.13267	7	5	15	19	histone H2B type 1-F/J/L	0.217	0.0689
Hist1h2bp	2.35819	14	10	38	17	histone H2B type 1-P	0.576	0.385
Hist1h3a	2.57836	16	31	48	57	histone H3.1	0.0523	0.0143
Hist1h3c	3.49158	56	80	182	249	histone H3.2	0.0017	0.00205
Hist1h3e	2.46396	8	30	39	31	histone H3.2	0.45	0.247
Hist1h3f	2.0953	7	14	17	21	histone H3.2	0.0929	0.0337
Hist1h3h	2.47609	16	43	50	70	histone H3.1	0.211	0.0727
Hist1h3i	2.26621	16	33	45	50	histone H3.1	0.113	0.0357
Hist1h4a	2.94572	2	10	12	12	histone H4	0.443	0.235
Hist1h4b	3.10423	8	29	35	53	histone H4	0.282	0.107
Hist1h4c	2.55781	3	14	12	19	histone H4	0.474	0.27
Hist1h4d	2.93064	15	29	62	50	histone H4	0.148	0.0398
Hist1h4h	3.62594	4	11	20	24	histone H4	0.129	0.0296
Hist1h4j	4.13199	4	3	10	17	histone H4	0.152	0.0364
Hist1h4m	2.44247	10	12	33	18	histone H4	0.394	0.196
Hist2h2ac	2.19561	2	5	5	8	histone H2A type 2-C	0.235	0.0911
Hist2h2be	2.25578	6	9	12	19	histone H2B type 2-E	0.032	0.0138
Hist2h3b	4.9325	2	8	19	17	histone H3.2	0.22	0.0648
Hist3h2bb-ps	2.12968	0	2	2	5	histone H2B type 3-B	NaN	NaN
Hkdc1	9.4404	28	2	56	0	putative hexokinase HKDC1	NaN	NaN
Hmx1	2.5492	3	4	7	0	homeobox protein HMX1	NaN	NaN
Hoxd8	2.18503	1	3	3	0	homeobox protein Hox-D8	NaN	NaN
Hrasls	3.11059	0	6	16	12	HRAS-like suppressor	NaN	NaN
Htra1	2.04726	185	296	276	690	serine protease HTRA1 precursor	0.336	0.161
Hyal5	2.33593	2	0	0	6	hyaluronidase PH-20	NaN	NaN
Ifi27l1	2.68907	0	0	0	0	interferon, alpha-inducible protein 27 like 1 isoform 5	0.11	0.0288
Igf1	6.21013	0	0	0	0	insulin-like growth factor I isoform 4 preproprotein	0.179	0.0444
Igf1	6.21013	0	0	0	0	insulin-like growth factor I isoform 1 preproprotein	0.179	0.0444
Igf1	6.21013	0	0	0	0	insulin-like growth factor I isoform 2 preproprotein	0.179	0.0444
Igf1	6.21013	0	0	0	0	insulin-like growth factor I isoform 3 preproprotein	0.179	0.0444
Igf1	6.21013	0	0	0	0	insulin-like growth factor I isoform 5 preproprotein	0.179	0.0444
Igf2	2.82142	3	0	3	2	insulin-like growth factor II isoform 1 preproprotein	0.698	0.539
Igkv12-89	3.09559	0	1	2	0		NaN	NaN
Igkv4-90	4.66589	0	1	4	3		NaN	NaN
Il10	4.88396	4	0	19	0	interleukin-10 precursor	NaN	NaN
Il17re	4.52637	5	1	8	10	interleukin-17 receptor E isoform 1	0.385	0.176
Inca1	2.42734	9	6	44	6	protein INCA1	0.782	0.658
Iqcf1	2.0564	0	0	2	0	IQ domain-containing protein F1 isoform 1	NaN	NaN
Iqch	2.09344	2	11	10	8	IQ domain-containing protein H	0.658	0.492
Iqub	2.71032	14	9	32	24	IQ and ubiquitin-like domain-containing protein	0.396	0.194
Ism1	3.09955	1	0	6	2	isthmin-1 precursor	NaN	NaN
Itga11	3.08461	1	0	3	0	integrin alpha-11 precursor	NaN	NaN
Kbtbd12	2.0564	1	0	2	0	kelch repeat and BTB domain-containing protein 12 isoform 1	NaN	NaN
Kbtbd5	2.12589	5	4	15	5	kelch repeat and BTB domain-containing protein 5	0.683	0.524
Kcnc1	3.89321	0	0	0	0	potassium voltage-gated channel subfamily C member 1 isoform A	NaN	NaN
Kcnc1	3.89321	0	0	0	0	potassium voltage-gated channel subfamily C member 1 isoform B	NaN	NaN
Kcnc2	3.10507	2	1	4	4	potassium voltage-gated channel subfamily C member 2	0.386	0.182
Kcng3	2.15786	22	8	40	17	potassium voltage-gated channel subfamily G member 3	0.739	0.6
Kcnh8	3.66351	5	22	35	35	potassium voltage-gated channel subfamily H member 8	0.316	0.126
Kcnj11	2.6761	9	8	18	0	ATP-sensitive inward rectifier potassium channel 11	NaN	NaN
Kcnj14	2.3288	8	14	21	24	ATP-sensitive inward rectifier potassium channel 14	0.0388	0.0141
Kcnk10	2.3217	0	2	3	0	potassium channel subfamily K member 10	NaN	NaN
Kcnrg	2.32676	1	0	2	2	putative potassium channel regulatory protein isoform 2	0.341	0.156
Kcnt1	2.47759	0	0	2	0	potassium channel subfamily T member 1 isoform 1	NaN	NaN
Kctd11	2.27268	7	45	25	54	BTB/POZ domain-containing protein KCTD11	0.655	0.487
Kdm4d	2.50338	10	1	13	4	lysine-specific demethylase 4D	0.83	0.737
Kirrel3	2.82086	1	5	5	0	kin of IRRE-like protein 3 isoform B precursor	NaN	NaN
Kl	2.5492	3	4	7	0	klotho precursor	NaN	NaN
Klhl13	2.23809	2591	3232	2808	12395	kelch-like protein 13	0.571	0.381
Klhl14	5.3522	2	1	6	0	kelch-like protein 14	NaN	NaN
Klhl31	2.52305	1	1	2	0	kelch-like protein 31	NaN	NaN
Klhl34	2.78345	14	9	15	54	kelch-like protein 34	0.498	0.292
Krt27	2.866	2	2	0	6	keratin, type I cytoskeletal 27	NaN	NaN
Krt78	2.0564	2	0	4	0	keratin Kb40	NaN	NaN
Lama2	2.08294	2	5	6	6	laminin subunit alpha-2	0.284	0.124
Lbx2	2.34425	0	1	0	2	transcription factor LBX2	NaN	NaN
Lgr5	2.68907	8	2	12	8	leucine-rich repeat-containing G-protein coupled receptor 5 precursor	0.67	0.503
Lgsn	2.45477	1	6	3	10	lengsin	0.652	0.481
Limch1	2.23127	64	34	89	101	LIM and calponin homology domains-containing protein 1	0.507	0.309
Lims2	2.45041	2	0	6	5	LIM and senescent cell antigen-like-containing domain protein 2	NaN	NaN
Lix1	3.03638	5	4	9	17	protein limb expression 1 homolog	0.217	0.0696
Lmo2	3.88059	0	1	2	2	rhombotin-2 isoform 1	0.314	0.125
LOC100045778	4.11281	2	0	8	0	hypothetical protein LOC100045778	NaN	NaN
LOC100233207	4.04078	0	1	3	3	hypothetical protein LOC100233207	NaN	NaN
LOC100502723	2.19561	1	3	2	6	hypothetical protein LOC100502723	0.525	0.328
LOC100503047	2.08294	5	1	3	6	eukaryotic translation initiation factor 1A, X-chromosomal-like	0.789	0.673
LOC100503361	2.33294	0	1	1	3	transmembrane protein 95-like	NaN	NaN
LOC100503366	2.27673	0	1	1	1	hypothetical protein LOC100503366	NaN	NaN
LOC100503562	3.88133	2	1	5	5	hypothetical protein LOC100503562	0.308	0.121
LOC100503585	3.29342	4	3	9	12	40S ribosomal protein S29-like	0.182	0.0516
LOC100503728	2.19561	1	1	2	2	hypothetical protein LOC100503728	0.204	0.0752
LOC100503800	2.3288	1	4	3	6	hypothetical protein LOC100503800	0.488	0.286
LOC100503856	2.45477	4	2	8	5	hypothetical protein LOC100503856	0.562	0.367
LOC100503878	2.83452	1	3	4	5	zinc finger protein 683-like	0.222	0.0738
LOC100504036	2.52305	1	1	2	0	transcription elongation factor B polypeptide 1-like	NaN	NaN
LOC100504100	2.324	9	3	11	11	hypothetical protein LOC100504100	0.645	0.473
LOC100504116	2.0168	1	16	9	6	hypothetical protein LOC100504116	0.84	0.751
LOC100504146	5.45049	1	0	0	7	zinc finger protein 709-like	NaN	NaN
LOC100504205	3.5257	5	7	19	19	potassium voltage-gated channel subfamily H member 8-like	0.0334	0.00617
LOC100504234	2.12589	34	48	60	102	coiled-coil domain-containing protein C6orf97-like	0.073	0.0268
LOC100504300	3.80291	6	1	6	12	hypothetical protein LOC100504300	0.613	0.425
LOC100504446	2.16402	7	5	8	17	proline-rich protein 22-like	0.445	0.248
LOC100504484	4.10243	0	2	0	7	uncharacterized protein C2orf16-like	NaN	NaN
LOC100504491	2.19561	2	3	3	8	doublecortin domain-containing protein 2B-like	0.335	0.155
LOC100504500	2.47699	11	17	34	28	leucine-rich repeat-containing protein 70-like	0.151	0.0459
LOC100504739	2.0564	1	0	2	0	hypothetical protein LOC100504739	NaN	NaN
Lpar6	2.12527	314	406	511	935	lysophosphatidic acid receptor 6	0.131	0.0454
Lpxn	2.97287	3	3	6	11	leupaxin	0.133	0.0339
Lrrc18	2.36433	0	0	0	0	leucine-rich repeat-containing protein 18 isoform 1	NaN	NaN
Lrrc18	3.5573	0	0	1	0	leucine-rich repeat-containing protein 18 isoform 2	0.42	0.209
Lrrc27	2.1211	1	1	1	3	leucine-rich repeat-containing protein 27 isoform b	0.51	0.315
Lrrc4	2.11126	23	15	29	44	leucine-rich repeat-containing protein 4 precursor	0.441	0.245
Lrrtm1	2.0564	2	0	4	0	leucine-rich repeat transmembrane neuronal protein 1 precursor	NaN	NaN
Lsp1	2.68907	0	0	0	0	lymphocyte-specific protein 1 isoform 1	0.689	0.527
Lsp1	2.68907	0	0	0	0	lymphocyte-specific protein 1 isoform 2	0.688	0.527
Lta	2.0564	2	0	4	0	lymphotoxin-alpha precursor	NaN	NaN
Lypd2	2.08294	2	5	4	9	ly6/PLAUR domain-containing protein 2 precursor	0.386	0.197
Lypd4	3.37092	7	2	12	11	ly6/PLAUR domain-containing protein 4 precursor	0.536	0.332
Lzts1	3.91995	12	1	9	17	leucine zipper putative tumor suppressor 1	0.705	0.548
Macc1	5.71452	0	2	8	9	metastasis associated in colon cancer 1	NaN	NaN
Magix	2.94572	1	5	4	9	PDZ domain-containing protein MAGIX	0.472	0.265
Mamld1	4.04078	0	2	4	9	mastermind-like domain-containing protein 1	NaN	NaN
Mapk10	3.58542	0	0	1	2	mitogen-activated protein kinase 10 isoform 2	0.516	0.309
March4	2.34425	0	1	0	2	E3 ubiquitin-protein ligase MARCH4 precursor	NaN	NaN
Mb	2.27977	0	0	0	0	myoglobin	0.793	0.678
Mb	2.27977	0	0	0	0	myoglobin	0.793	0.678
Mb	2.27977	0	0	0	0	myoglobin	0.793	0.678
Mbp	2.09257	0	0	0	0	myelin basic protein isoform 2	NaN	NaN
Mbp	2.09257	0	0	0	0	myelin basic protein isoform 5	NaN	NaN
Mbp	2.09257	0	0	0	0	myelin basic protein isoform 3	NaN	NaN
Mbp	2.09257	0	0	0	0	myelin basic protein isoform 1	NaN	NaN
Mbp	2.56286	0	0	0	0	myelin basic protein isoform 4	NaN	NaN
Mbp	2.56286	0	0	0	0	myelin basic protein isoform 6	NaN	NaN
Mbp	12.5665	0	0	0	0	Golli-Mbp isoform 1	NaN	NaN
Mecom	2.87556	8	9	19	26	MDS1 and EVI1 complex locus protein EVI1 isoform 1	0.0485	0.0113
Meis1	2.43235	15	11	54	15	homeobox protein Meis1 isoform A	0.668	0.502
Mep1b	2.03176	103	295	294	354	meprin A subunit beta precursor	0.346	0.169
Mex3b	2.50051	95	89	283	155	RNA-binding protein MEX3B	0.423	0.221
Mid2	2.19561	5	1	10	2	probable E3 ubiquitin-protein ligase MID2	0.841	0.751
Mill2	2.0564	0	0	0	0	MHC I like leukocyte 2 short form short form	NaN	NaN
Mill2	2.0564	0	0	0	0	MHC I like leukocyte 2 long form long form	NaN	NaN
Mitf	2.03505	0	0	0	1	microphthalmia-associated transcription factor isoform 1	0.693	0.537
Mkl2	5.03256	0	0	0	0	MKL/myocardin-like protein 2 isoform 3	0.689	0.525
Mlc1	2.68907	2	3	6	6	membrane protein MLC1	0.0496	0.0128
Mmd2	2.51539	2	4	7	6	monocyte to macrophage differentiation factor 2	0.171	0.0532
Mmp13	2.0564	1	0	2	0	collagenase 3 preproprotein preproprotein	NaN	NaN
Mmp28	3.35453	0	0	0	0	matrix metalloproteinase-28 isoform 2	NaN	NaN
Mpa2l	3.80291	1	1	4	3	macrophage activation 2 like	0.152	0.0373
Mrc1	7.28203	15	6	66	60	macrophage mannose receptor 1 precursor	0.237	0.0717
Mro	6.24424	1	2	7	0	protein maestro	NaN	NaN
Msh4	2.35453	7	10	23	14	mutS protein homolog 4	0.341	0.156
Msx3	3.86949	0	2	5	0	homeobox protein MSX-3	NaN	NaN
Mthfd2l	2.25828	63	88	115	204	methylenetetrahydrofolate dehydrogenase 2-like	0.0842	0.027
Mttp	2.02654	6	1	13	6	microsomal triglyceride transfer protein large subunit isoform 1	0.542	0.352
Muc2	3.64171	3	1	5	0	mucin-2	NaN	NaN
Muc20	2.02657	0	0	0	0	mucin-20 isoform a	NaN	NaN
Mup10	2.33593	1	0	0	3	major urinary protein 10	NaN	NaN
Myl9	2.0265	121	83	142	241	myosin regulatory light polypeptide 9	0.453	0.261
Nav2	2.02961	0	0	0	2	neuron navigator 2 isoform 2	NaN	NaN
Nav2	2.0591	2	0	1	0	neuron navigator 2 isoform 1	NaN	NaN
Ngf	2.0564	0	0	0	0	beta-nerve growth factor isoform B	NaN	NaN
Nkain4	6.3568	0	1	1	7	sodium/potassium-transporting ATPase subunit beta-1-interacting protein 4 isoform 1	0.69	0.527
Nkx6-1	3.09559	0	2	4	0	homeobox protein Nkx-6.1	NaN	NaN
Nkx6-3	7.36154	59	10	70	379	homeobox protein Nkx-6.3	0.503	0.291
Nlrp4f	2.52754	1246	486	2321	1383	NACHT, LRR and PYD domains-containing protein 4F	0.616	0.434
Nol4	2.33601	0	2	1	2	nucleolar protein 4 isoform 1	NaN	NaN
Nptxr	2.13249	19	29	28	92	neuronal pentraxin receptor	0.226	0.0884
Npy	2.34425	0	1	0	2	neuropeptide Y precursor	NaN	NaN
Nr0b2	2.45477	5	2	10	5	nuclear receptor subfamily 0 group B member 2	0.647	0.475
Nr4a2	2.27761	0	0	0	0	nuclear receptor subfamily 4 group A member 2	0.811	0.704
Nr4a2	2.27761	0	0	0	0	nuclear receptor subfamily 4 group A member 2	0.811	0.704
Nrg3	2.52305	0	0	0	0	pro-neuregulin-3, membrane-bound isoform isoform 3	NaN	NaN
Nrg3	2.52305	0	0	0	0	pro-neuregulin-3, membrane-bound isoform isoform 1	NaN	NaN
Nrg3	2.52305	0	0	0	0	pro-neuregulin-3, membrane-bound isoform isoform 2	NaN	NaN
Nrxn1	5.94786	0	0	0	0	neurexin-1-alpha isoform 1	NaN	NaN
Nrxn1	5.94786	0	0	0	0	neurexin-1-alpha isoform 2	NaN	NaN
Nsun7	2.03274	1	7	8	3	putative methyltransferase NSUN7	0.789	0.672
Ntn3	2.23362	0	10	11	25	netrin-3 precursor	NaN	NaN
Nudt15	2.37682	4	16	10	30	probable 7,8-dihydro-8-oxoguanine triphosphatase NUDT15	0.559	0.365
Nwd1	2.65145	2	15	7	25	NACHT and WD repeat domain-containing protein 1	0.669	0.502
Oaz3	2.3217	0	4	6	0	ornithine decarboxylase antizyme 3	NaN	NaN
Obscn	3.57526	3	0	6	2	obscurin isoform 1	0.688	0.525
Ocm	3.09559	0	1	2	0	oncomodulin	NaN	NaN
Olah	2.34425	0	2	0	4	S-acyl fatty acid synthase thioesterase, medium chain	NaN	NaN
Olfr1494	3.29342	2	2	3	12	olfactory receptor 1494	0.381	0.177
Olfr543	6.19119	0	2	8	0	olfactory receptor 543	NaN	NaN
Olfr895	2.0564	1	0	2	0	olfactory receptor 895	NaN	NaN
Olfr920	2.36433	4	2	0	7	olfactory receptor 920	NaN	NaN
Oscar	2.33294	0	2	2	6	osteoclast-associated immunoglobulin-like receptor	NaN	NaN
Osgin1	4.37005	6	2	12	0	oxidative stress-induced growth inhibitor 1	NaN	NaN
Otop1	4.70053	3	4	10	22	otopetrin-1	0.0704	0.0115
Otop2	2.57508	3	2	5	0	otopetrin-2	NaN	NaN
Pabpc6	2.43531	19	6	33	17	poly(A) binding protein, cytoplasmic 3	0.69	0.531
Pax3	2.69385	0	0	0	0	paired box protein Pax-3 isoform b	NaN	NaN
Pax3	2.69385	0	0	0	0	paired box protein Pax-3 isoform a	NaN	NaN
Pcdh19	2.35534	0	0	0	0	protocadherin-19 isoform b	NaN	NaN
Pcdh7	3.15382	2	0	2	0	protocadherin 7 isoform 1	NaN	NaN
Pcdh9	2.91337	6	2	8	0	protocadherin-9	NaN	NaN
Pcdha7	2.13398	2	2	0	4	protocadherin alpha-7	NaN	NaN
Pcdhb2	2.34425	0	2	0	4	protocadherin beta 2	NaN	NaN
Pcdhb21	4.64339	0	2	6	0	protocadherin beta 21	NaN	NaN
Pcdhga6	3.27425	0	2	3	8	protocadherin gamma-A6	NaN	NaN
Pcp2	2.68907	0	0	0	0	Purkinje cell protein 2 isoform 3	0.11	0.0288
Pcp2	2.68907	0	0	0	0	Purkinje cell protein 2 isoform 2	0.11	0.0288
Pcp2	2.68907	0	0	0	0	Purkinje cell protein 2 isoform 1	0.11	0.0288
Pde6b	4.11281	1	0	4	0	rod cGMP-specific 3',5'-cyclic phosphodiesterase subunit beta precursor	NaN	NaN
Pde8b	2.68712	3	1	2	0	phosphodiesterase 8B isoform 2	NaN	NaN
Pdgfd	3.5573	6	2	9	14	platelet-derived growth factor D	0.465	0.254
Pdzd3	4.88949	15	3	26	0	Na(+)/H(+) exchange regulatory cofactor NHE-RF4	NaN	NaN
Pdzd9	2.29623	3	2	3	1	PDZ domain-containing protein 9 isoform 1	0.512	0.313
Pet2	2.34425	0	2	0	4	plasmacytoma expressed transcript 2	NaN	NaN
Pgk2	4.57053	6	1	8	13	phosphoglycerate kinase 2	0.553	0.35
Pigz	6.24424	4	2	14	0	GPI mannosyltransferase 4	NaN	NaN
Pkhd1	4.23149	9	7	24	39	polyductin	0.132	0.0291
Pla2g4d	2.0564	1	0	2	0	cytosolic phospholipase A2 delta	NaN	NaN
Plcxd3	4.62691	2	0	9	0	PI-PLC X domain-containing protein 3	NaN	NaN
Plek	4.64339	0	1	3	0	pleckstrin	NaN	NaN
Plekhg1	2.76216	0	0	0	0	pleckstrin homology domain containing, family G (with RhoGef domain) member 1	0.263	0.0977
Plekhg1	2.76216	0	0	0	0	pleckstrin homology domain containing, family G (with RhoGef domain) member 1	0.263	0.0977
Podnl1	2.0564	1	0	2	0	podocan-like protein 1	NaN	NaN
Pom121l12	3.86949	0	2	5	0	POM121 membrane glycoprotein-like 12	NaN	NaN
Pou5f2	3.08461	2	0	6	0	POU domain, class 5, transcription factor 2	NaN	NaN
Ppil6	2.08294	1	5	3	6	peptidyl-prolyl cis-trans isomerase-like 6	0.626	0.451
Prdm12	2.0564	1	0	2	0	PR domain zinc finger protein 12	NaN	NaN
Prkar1b	2.76275	5	12	19	20	cAMP-dependent protein kinase type I-beta regulatory subunit	0.146	0.0405
Prkar2b	2.02725	94	66	172	123	cAMP-dependent protein kinase type II-beta regulatory subunit	0.532	0.34
Prl2c2	2.57051	2	0	5	0	prolactin-2C2 precursor	NaN	NaN
Prl2c3	3.77007	3	0	11	0	prolactin-2C4 precursor	NaN	NaN
Prom2	2.35264	0	0	0	0	prominin-2 isoform 1	0.47	0.269
Prom2	2.35264	0	0	0	0	prominin-2 isoform 2	0.47	0.269
Prph2	2.19561	1	1	2	2	peripherin-2	0.204	0.0752
Prr16	2.0564	2	0	4	0	proline-rich protein 16	NaN	NaN
Prss21	2.0564	1	0	2	0	testisin precursor	NaN	NaN
Prss22	2.00431	2	3	1	20	brain-specific serine protease 4	0.859	0.783
Ptn	3.11865	19	6	23	40	pleiotrophin	0.534	0.331
Ptprq	4.64339	0	2	6	0	phosphotidylinositol phosphatase PTPRQ precursor	NaN	NaN
Pvrl4	2.17291	0	0	1	1	poliovirus receptor-related protein 4 isoform a	0.0734	0.0258
Pxt1	2.68907	2	1	3	4	peroxisomal testis-specific protein 1	0.433	0.228
Rab3c	2.69385	0	1	2	2	ras-related protein Rab-3C	NaN	NaN
Rad51ap2	2.62098	4	5	19	6	RAD51-associated protein 2	0.566	0.371
Ramp1	2.06373	0	3	4	0	receptor activity-modifying protein 1 isoform 1	NaN	NaN
Rasgef1b	2.69182	0	0	0	0	ras-GEF domain-containing family member 1B isoform 2	NaN	NaN
Rasgrf2	3.56813	2	1	4	0	ras-specific guanine nucleotide-releasing factor 2	NaN	NaN
Rbm41	3.84646	0	0	0	0	RNA-binding protein 41 isoform 1	0.643	0.466
Rbm41	3.84646	0	0	0	0	RNA-binding protein 41 isoform 2	0.643	0.466
Rbms1	2.64912	5	0	5	1	RNA-binding motif, single-stranded-interacting protein 1 isoform 3	0.695	0.535
Rcsd1	4.38343	0	0	0	0	capZ-interacting protein isoform a	NaN	NaN
Rcsd1	4.38343	0	0	0	0	capZ-interacting protein isoform b	NaN	NaN
Rftn2	2.53528	1	3	4	4	raftlin-2	0.289	0.117
Rfx8	2.19561	1	3	4	3	DNA-binding protein RFX8	0.44	0.243
Rgs6	4.25935	0	1	1	10	regulator of G-protein signaling 6	NaN	NaN
Rgs7bp	3.0901	1	6	6	0	regulator of G-protein signaling 7-binding protein	NaN	NaN
Rhox4c	2.69385	0	1	2	2	reproductive homeobox 4C	NaN	NaN
Rhox8	2.69385	0	2	4	4	reproductive homeobox on X chromosome, 8	NaN	NaN
Rin3	2.08183	0	4	2	6	ras and Rab interactor 3 isoform 1	0.492	0.297
Rnf151	4.73464	1	0	4	7	RING finger protein 151	NaN	NaN
Ropn1l	2.3288	14	20	42	30	ropporin-1-like protein	0.254	0.099
Rsad2	3.29342	2	2	3	12	radical S-adenosyl methionine domain-containing protein 2	0.381	0.177
Rsph10b2	2.40029	0	3	2	0	radial spoke head 10 homolog B isoform 1	NaN	NaN
Rsph10b2	3.39926	0	1	0	2	radial spoke head 10 homolog B	NaN	NaN
Rspo3	2.48203	3	4	0	9	R-spondin-3 precursor	NaN	NaN
Rtn4	5.10739	0	0	0	0	reticulon-4 isoform A	0.598	0.405
S100a14	7.03274	0	0	0	0	protein S100-A14 isoform a	NaN	NaN
S100a14	7.03274	0	0	0	0	protein S100-A14 isoform a	NaN	NaN
S100a14	7.03274	0	0	0	0	protein S100-A14 isoform b	NaN	NaN
S100a4	5.37813	5	1	12	10	protein S100-A4	0.478	0.264
Saa2	3.09559	0	1	2	0	serum amyloid A-2 protein precursor	NaN	NaN
Scg3	2.23156	0	0	1	1	secretogranin-3 isoform 1 precursor	0.444	0.246
Scnn1g	2.34425	0	1	0	2	amiloride-sensitive sodium channel subunit gamma	NaN	NaN
Scrt1	2.33294	0	1	1	3	transcriptional repressor scratch 1	NaN	NaN
Sdpr	3.5573	2	2	21	2	serum deprivation-response protein	0.699	0.539
Sema3g	2.19561	4	3	12	4	semaphorin-3G precursor	0.674	0.512
Sep-12	2.19171	3	0	6	9	septin-12	NaN	NaN
Sep-14	4.90954	1	1	4	5	septin-14	0.0426	0.00591
Serpina3n	2.70209	1	2	0	4	serine protease inhibitor A3N precursor	NaN	NaN
Serpinb2	3.09559	0	0	0	0	plasminogen activator inhibitor 2, macrophage	NaN	NaN
Serpinb2	3.09559	0	0	0	0	plasminogen activator inhibitor 2, macrophage	NaN	NaN
Sfmbt2	3.35942	179	256	517	830	scm-like with four MBT domains protein 2	0.0182	0.00425
Sftpb	2.0564	1	0	2	0	pulmonary surfactant-associated protein B precursor	NaN	NaN
Sh2d4b	3.40143	2	10	6	32	SH2 domain-containing protein 4B	0.567	0.369
Siglece	4.46017	1	2	5	0	sialic acid-binding Ig-like lectin 12	NaN	NaN
Sim1	6.16921	1	0	6	0	single-minded homolog 1	NaN	NaN
Skint8	3.80291	1	2	4	6	selection and upkeep of intraepithelial T-cells protein 8	0.0348	0.00588
Skor1	45.0599	0	0	0	0	SKI family transcriptional corepressor 1 isoform 3	NaN	NaN
Skor1	46.3337	0	0	0	0	SKI family transcriptional corepressor 1 isoform 4	NaN	NaN
Skor1	46.9706	0	0	0	0	SKI family transcriptional corepressor 1 isoform 1	NaN	NaN
Skor1	46.9706	0	0	0	0	SKI family transcriptional corepressor 1 isoform 2	NaN	NaN
Slc10a1	2.06846	0	1	0	1	sodium/bile acid cotransporter isoform 2	0.339	0.162
Slc10a4	2.12968	0	2	2	5	sodium/bile acid cotransporter 4	NaN	NaN
Slc12a1	2.33593	0	0	0	0	solute carrier family 12 member 1 isoform A	NaN	NaN
Slc12a1	2.33593	0	0	0	0	solute carrier family 12 member 1 isoform F	NaN	NaN
Slc13a3	3.08461	1	0	3	0	solute carrier family 13 member 3	NaN	NaN
Slc15a2	15.0923	4	2	21	107	solute carrier family 15 member 2 isoform 1	0.263	0.0854
Slc18a1	2.42044	3	12	7	25	chromaffin granule amine transporter	0.588	0.399
Slc22a16	2.90452	8	5	20	14	solute carrier family 22 member 16	0.392	0.189
Slc23a1	2.91745	69	42	97	211	solute carrier family 23 member 1	0.369	0.17
Slc24a6	2.66831	0	0	0	2	sodium/potassium/calcium exchanger 6 isoform 2 precursor	0.524	0.321
Slc25a43	2.0102	34	40	60	76	solute carrier family 25 member 43	0.0778	0.0319
Slc27a5	3.06346	12	9	29	29	bile acyl-CoA synthetase	0.225	0.0735
Slc2a12	4.41534	4	1	7	0	solute carrier family 2, facilitated glucose transporter member 12	NaN	NaN
Slc35d3	2.28966	10	14	29	21	solute carrier family 35 member D3	0.255	0.101
Slc40a1	4.1252	105	69	310	330	solute carrier family 40 member 1	0.192	0.0531
Slc9a7	2.39009	25	14	79	21	sodium/hydrogen exchanger 7	0.709	0.558
Slc9a9	3.09559	0	2	4	0	sodium/hydrogen exchanger 9	NaN	NaN
Slco1b2	2.05381	3	2	3	7	solute carrier organic anion transporter family member 1B2 isoform 1	0.53	0.338
Slco6b1	2.06373	0	3	4	0	solute carrier organic anion transporter family, member 6b1	NaN	NaN
Slco6c1	2.55107	5	2	6	9	solute carrier organic anion transporter family, member 6c1	0.543	0.345
Slco6d1	3.80968	0	0	0	0	solute carrier organic anion transporter family, member 6d1 isoform 2	NaN	NaN
Slco6d1	3.80968	0	0	0	0	solute carrier organic anion transporter family, member 6d1 isoform 1	NaN	NaN
Smad9	4.64339	0	2	6	0	mothers against decapentaplegic homolog 9	NaN	NaN
Smox	18.4855	0	0	0	0	spermine oxidase isoform c	0.0267	0.00199
Smox	18.4855	0	0	0	0	spermine oxidase isoform d	0.0267	0.00199
Snca	2.45477	0	0	0	0	alpha-synuclein	0.565	0.372
Snca	2.45477	0	0	0	0	alpha-synuclein	0.565	0.372
Sncaip	3.10507	4	4	8	16	synphilin-1	0.148	0.0387
Sntg1	3.37762	1	2	0	5	gamma-1-syntrophin	NaN	NaN
Sorcs1	2.3288	2	1	3	3	VPS10 domain-containing receptor SorCS1	0.518	0.319
Sp7	2.10214	6	2	4	11	transcription factor Sp7	0.724	0.58
Spaca1	2.19952	0	3	6	4	sperm acrosome membrane-associated protein 1 precursor	NaN	NaN
Spag6	2.27142	22	11	28	37	sperm-associated antigen 6	0.518	0.32
Spata17	2.19561	1	3	2	4	spermatogenesis-associated protein 17 isoform 1	0.634	0.459
Spata20	2.05381	2	2	1	14	spermatogenesis-associated protein 20	0.829	0.735
Spata9	3.92763	5	1	16	4	spermatogenesis-associated protein 9	0.665	0.493
Spib	5.0461	3	3	12	0	transcription factor Spi-B	NaN	NaN
Spink10	2.6761	2	1	3	0	serine protease inhibitor Kazal-type 10	NaN	NaN
Spo11	3.10507	0	0	1	0	meiotic recombination protein SPO11 isoform a	0.472	0.263
Srgn	14.9029	79	1	105	0	serglycin precursor	NaN	NaN
Sspo	2.70502	4	7	17	10	SCO-spondin	0.303	0.124
Stard8	2.32495	80	126	137	330	stAR-related lipid transfer protein 8	0.247	0.0948
Steap4	2.87473	3	7	16	9	metalloreductase STEAP4	0.342	0.15
Stk33	2.10326	17	5	24	13	serine/threonine-protein kinase 33	0.757	0.625
Sult1b1	4.68849	0	1	0	4	sulfotransferase family cytosolic 1B member 1	NaN	NaN
Sv2b	2.0564	0	0	0	0	synaptic vesicle glycoprotein 2B	NaN	NaN
Sv2b	2.0564	0	0	0	0	synaptic vesicle glycoprotein 2B	NaN	NaN
Svep1	2.19952	0	3	6	4	sushi, von Willebrand factor type A, EGF and pentraxin domain-containing protein 1 precursor	NaN	NaN
Sybu	2.34425	0	0	0	0	syntabulin isoform B	NaN	NaN
Sybu	2.34425	0	0	0	0	syntabulin isoform C	NaN	NaN
Sybu	7.37742	0	0	2	0	syntabulin isoform A	NaN	NaN
Syn2	3.25081	0	0	1	0	synapsin-2 isoform IIb	NaN	NaN
Synpo2l	2.08629	38	25	47	73	synaptopodin 2-like protein	0.445	0.251
Tacstd2	2.44452	4	6	7	17	tumor-associated calcium signal transducer 2 precursor	0.231	0.0834
Tas2r108	2.34425	0	1	0	2	taste receptor type 2 member 4	NaN	NaN
Tbx18	3.78458	2	2	6	0	T-box transcription factor TBX18	NaN	NaN
Tbx22	2.57051	0	0	0	0	T-box transcription factor TBX22 isoform 2	NaN	NaN
Tbx22	2.57051	0	0	0	0	T-box transcription factor TBX22 isoform 1	NaN	NaN
Tcfec	2.39914	6	0	14	0	transcription factor EC	NaN	NaN
Tchh	2.10416	213	144	313	360	trichohyalin	0.424	0.229
Tctex1d4	2.0564	1	0	2	0	tctex1 domain-containing protein 4	NaN	NaN
Tgfa	2.05381	8	3	7	12	protransforming growth factor alpha preproprotein preproprotein	0.674	0.514
Tgtp2	2.04259	1	14	0	8	T-cell specific GTPase 2	NaN	NaN
Th	2.91337	1	3	4	0	tyrosine 3-monooxygenase	NaN	NaN
Thbd	2.53528	2	9	4	24	thrombomodulin precursor	0.683	0.521
Timp4	4.68849	0	1	0	4	metalloproteinase inhibitor 4 precursor	NaN	NaN
Tlr4	2.0564	1	0	2	0	toll-like receptor 4 precursor	NaN	NaN
Tm4sf1	2.82756	4	0	11	0	transmembrane 4 L6 family member 1	NaN	NaN
Tmem116	2.02836	1	0	3	2	transmembrane protein 116 isoform 1	0.769	0.641
Tmem132e	3.01182	0	2	5	4	transmembrane protein 132E precursor	NaN	NaN
Tmem171	2.34425	0	1	0	2	transmembrane protein 171	NaN	NaN
Tmem220	2.68907	2	15	15	12	transmembrane protein 220	0.619	0.436
Tmem229a	4.3121	7	5	18	30	transmembrane protein 229A	0.158	0.0383
Tmem232	2.45477	1	4	4	5	transmembrane protein 232	0.423	0.221
Tmem30c	3.0901	6	1	6	0	cell cycle control protein 50C	NaN	NaN
Tmem88b	2.34425	0	1	0	2	transmembrane protein 88B	NaN	NaN
Tmprss11d	4.45931	2	4	6	22	transmembrane protease serine 11D precursor	0.244	0.0788
Tmprss13	2.31109	11	4	15	13	transmembrane protease serine 13	0.634	0.459
Tmprss5	2.2259	7	9	7	37	transmembrane protease serine 5	0.629	0.453
Tnfrsf23	2.35847	1	13	6	10	tumor necrosis factor receptor superfamily member 23	0.76	0.627
Tnn	5.3522	2	1	6	0	tenascin-N precursor	NaN	NaN
Tox	2.18798	6	6	13	11	thymocyte selection-associated high mobility group box protein TOX	0.276	0.116
Trim16	2.06686	13	25	18	64	tripartite motif-containing protein 16	0.538	0.346
Trim17	2.60368	2	4	5	9	E3 ubiquitin-protein ligase TRIM17	0.113	0.0305
Trim40	2.13619	0	0	0	0	tripartite motif-containing protein 40 isoform 2	NaN	NaN
Trim40	4.10762	0	0	3	0	tripartite motif-containing protein 40 isoform 1	0.619	0.433
Trpc3	2.24001	18	17	49	26	short transient receptor potential channel 3	0.492	0.293
Trpv6	2.33294	0	2	3	4	transient receptor potential cation channel subfamily V member 6	NaN	NaN
Tsc22d3	3.37986	1	2	13	7	TSC22 domain family protein 3 isoform 1	0.284	0.106
Tspan32	14.5346	0	0	0	2	tetraspanin-32 isoform a	NaN	NaN
Tssk1	2.3288	2	2	6	3	testis-specific serine/threonine-protein kinase 1	0.484	0.282
Tssk2	5.06154	1	0	8	4	testis-specific serine/threonine-protein kinase 2	NaN	NaN
Tssk3	2.82949	1	0	5	2	testis-specific serine/threonine-protein kinase 3	NaN	NaN
Ttc29	4.0336	4	2	12	9	tetratricopeptide repeat protein 29	0.333	0.137
Ttc39d	2.12589	2	4	3	10	tetratricopeptide repeat domain 39D	0.497	0.301
Ubqln3	2.37575	0	3	7	4	ubiquilin-3	NaN	NaN
Ugt1a1	2.3601	0	0	0	0	UDP-glucuronosyltransferase 1-1	NaN	NaN
Ugt1a10	2.3601	0	0	0	0	UDP glycosyltransferase 1 family, polypeptide A10	NaN	NaN
Ugt1a2	2.3601	0	0	0	0	UDP-glucuronosyltransferase 1-2 precursor	NaN	NaN
Ugt1a5	2.3601	0	0	0	0	UDP glucuronosyltransferase 1 family, polypeptide A5	NaN	NaN
Ugt1a6a	2.3601	0	0	0	0	UDP-glucuronosyltransferase 1-6 precursor	NaN	NaN
Ugt1a6b	2.3601	0	0	0	0	UDP glucuronosyltransferase 1 family, polypeptide A6B	NaN	NaN
Ugt1a7c	2.3601	0	0	0	0	UDP-glucuronosyltransferase 1-7C precursor	NaN	NaN
Ugt1a9	2.3601	0	0	0	0	UDP-glucuronosyltransferase 1-9 precursor	NaN	NaN
Upk3b	4.10762	1	1	7	2	uroplakin-3b	0.435	0.223
Usp18	2.3217	0	2	3	0	ubl carboxyl-terminal hydrolase 18	NaN	NaN
Usp9y	3.68216	2	2	5	9	ubiquitin specific peptidase 9, Y chromosome	0.0925	0.0187
Uts2r	2.31757	4	6	9	0	urotensin-2 receptor	NaN	NaN
Vcam1	6.19119	0	1	4	0	vascular cell adhesion protein 1 precursor	NaN	NaN
Veph1	3.09559	0	0	2	0	ventricular zone-expressed PH domain-containing protein 1 isoform A	NaN	NaN
Vgll3	2.8508	16	38	41	100	transcription cofactor vestigial-like protein 3	0.254	0.0917
Vmn2r18	2.866	2	2	0	6	vomeronasal 2, receptor 18	NaN	NaN
Vpreb1	2.00075	6	0	9	20	immunoglobulin iota chain precursor	NaN	NaN
Vsig1	2.19561	2	1	2	2	V-set and immunoglobulin domain-containing protein 1 isoform 1 precursor	0.0157	0.0115
Vwa1	2.99182	24	16	46	62	von Willebrand factor A domain-containing protein 1 precursor	0.261	0.0946
Vwa3a	2.3288	2	2	3	6	von Willebrand factor A domain-containing protein 3A	0.235	0.0877
Wbscr28	2.0564	0	0	0	0	Williams-Beuren syndrome chromosomal region 28 protein homolog isoform b	NaN	NaN
Wbscr28	2.0564	0	0	0	0	Williams-Beuren syndrome chromosomal region 28 protein homolog isoform a	NaN	NaN
Wdr17	2.34609	0	0	0	0	WD repeat domain 17 isoform 1	NaN	NaN
Wisp1	2.51539	2	4	6	7	WNT1-inducible-signaling pathway protein 1 precursor	0.0694	0.019
Wnt2b	2.05381	6	4	6	14	protein Wnt-2b precursor	0.53	0.338
Wnt7b	3.53571	0	0	0	0	protein Wnt-7b isoform 3	NaN	NaN
Wnt7b	3.73653	0	0	0	0	protein Wnt-7b isoform 1	NaN	NaN
Xkr6	5.2649	1	14	14	23	X Kell blood group precursor related family member 6 homolog	0.52	0.31
Zar1	2.91337	3	1	4	0	zygote arrest protein 1	NaN	NaN
Zbbx	5.3877	0	1	8	2	zinc finger B-box domain-containing protein 1	NaN	NaN
Zfp300	2.24983	3	20	6	42	zinc finger protein 300	0.785	0.663
Zfp385b	15.2326	0	0	2	0	zinc finger protein 385B isoform 1	NaN	NaN
Zfp521	2.30119	101	99	101	435	zinc finger protein 521	0.569	0.378
Zfp541	2.02426	25	13	65	17	zinc finger protein 541	0.784	0.663
Zfp663	3.09559	0	2	4	0	zinc finger protein 663	NaN	NaN
Zmat4	4.22945	5	2	0	14	zinc finger matrin-type protein 4	NaN	NaN
Znrf1	2.21206	0	0	0	0	E3 ubiquitin-protein ligase ZNRF1 isoform a	0.164	0.0563
Znrf1	2.21206	0	0	0	0	E3 ubiquitin-protein ligase ZNRF1 isoform a	0.164	0.0563
Zp1	2.53077	1	0	4	2	zona pellucida sperm-binding protein 1 precursor	NaN	NaN

## Sheet: Down-regulated Cstf2 KO p<0.05
Name	Fold change	RNA-seq WT-ES FF2 - raw_count	RNA-seq WT-ES_FF3 - raw_count	RNA-seq E6-ES FF2 - raw_count	RNA-seq E6-ES_FF3 - raw_count	/product	Adj P value Student's t-test	Adj P value moderated t-test
Ace	0.210939	27	41	6	5	angiotensin-converting enzyme isoform 1	0.014	0.00264
Adrbk2	0.338345	52	79	23	23	beta-adrenergic receptor kinase 2 isoform 1	0.0395	0.0109
Amigo2	0.442311	0	0	0	0	amphoterin-induced protein 2 precursor	0.0365	0.0138
Amigo2	0.442311	0	0	0	0	amphoterin-induced protein 2 precursor	0.0365	0.0138
Amigo2	0.442311	0	0	0	0	amphoterin-induced protein 2 precursor	0.0365	0.0138
Asap3	0.432642	255	382	104	141	arf-GAP with SH3 domain, ANK repeat and PH domain-containing protein 3	0.000656	0.00672
Atp2a3	0.1011	5	6	0	0	sarcoplasmic/endoplasmic reticulum calcium ATPase 3 isoform c	0.0259	0.00256
Cacna2d2	0.406159	0	0	0	0	voltage-dependent calcium channel subunit alpha-2/delta-2 isoform 5	0.0142	0.00837
Cacna2d2	0.406159	0	0	0	0	voltage-dependent calcium channel subunit alpha-2/delta-2 isoform 4	0.0142	0.00837
Cacna2d2	0.406159	0	0	0	0	voltage-dependent calcium channel subunit alpha-2/delta-2 isoform 2	0.0142	0.00837
Cacna2d2	0.426227	0	0	0	0	voltage-dependent calcium channel subunit alpha-2/delta-2 isoform 3	0.0246	0.0143
Cacna2d2	0.426227	0	0	0	0	voltage-dependent calcium channel subunit alpha-2/delta-2 isoform 1	0.0246	0.0143
Cbx8	0.234425	14	20	4	4	chromobox protein homolog 8	0.0289	0.00494
Ccin	0.234425	6	10	2	2	calicin	0.0353	0.00648
Cd97	0.112919	1	6	0	0	CD97 antigen isoform 1	0.0235	0.00218
Cr2	0.213113	10	11	2	2	complement receptor type 2	0.0454	0.00648
Cstf2	0.000781937	2103	2998	2	2	cleavage stimulation factor subunit 2	0.00108	1.87e-05
Dcdc2a	0.418615	21	28	8	10	doublecortin domain-containing protein 2 isoform 1	0.0143	0.00771
Disc1	0.0586062	3	3	0	0	disrupted in schizophrenia 1 homolog isoform 1	0.0218	0.0015
Dock10	0.312566	14	15	3	4	dedicator of cytokinesis protein 10	0.0411	0.00691
Egfl8	0.32559	11	18	3	5	epidermal growth factor-like protein 8 precursor	0.0276	0.00576
Exoc7	0.373383	1	3	0	0	exocyst complex component 7 isoform 1	0.0113	0.00634
Galnt6	0.195742	0	0	0	0	polypeptide N-acetylgalactosaminyltransferase 6	0.011	0.00202
Galnt6	0.195742	0	0	0	0	polypeptide N-acetylgalactosaminyltransferase 6	0.011	0.00202
Galnt6	0.195742	0	0	0	0	polypeptide N-acetylgalactosaminyltransferase 6	0.011	0.00202
Gbx1	0.195354	23	42	6	7	homeobox protein GBX-1	0.0159	0.00261
Gm1631	0.474431	29	42	13	17	hypothetical protein LOC381371	0.00183	0.00993
Gm5134	0.245328	26	43	9	9	solute carrier family 5 (sodium/glucose cotransporter)-like	0.037	0.00711
Gprin2	0.340294	21	31	5	9	G protein-regulated inducer of neurite outgrowth 2	0.0397	0.00738
Hydin	0.190811	86	172	26	28	hydrocephalus-inducing protein	0.039	0.00612
Ikzf3	0.167446	8	14	2	2	zinc finger protein Aiolos	0.0262	0.00354
Kif6	0.256402	20	32	7	7	kinesin family member 6	0.0365	0.00727
LOC100502830	0.450817	8	13	3	5	coiled-coil domain-containing protein 13-like	0.0493	0.0155
LOC100503085	0.293031	21	40	6	10	kelch-like protein 3-like	0.046	0.00868
Lrp1	0.320352	1848	2810	762	768	prolow-density lipoprotein receptor-related protein 1	0.0462	0.0119
Mag	0.146515	5	8	1	1	myelin-associated glycoprotein	0.0173	0.00206
Msrb3	0.234425	12	20	2	4	methionine-R-sulfoxide reductase B3, mitochondrial precursor	0.0447	0.0062
Otud6a	0.323344	16	29	6	8	OTU domain-containing protein 6A	0.0208	0.00638
Pcdhgc4	0.410975	12	17	4	6	protocadherin gamma-C4	0.0122	0.0062
Pik3c2b	0.473958	289	413	145	167	phosphoinositide-3-kinase, class 2 beta polypeptide	0.0279	0.0182
Podn	0.213113	7	11	2	2	podocan precursor	0.0267	0.00437
Rab20	0.284151	27	33	6	8	ras-related protein Rab-20	0.0153	0.00297
Smcr8	0.351065	4	8	2	3	Smith-Magenis syndrome chromosomal region candidate gene 8 protein homolog isoform 2	0.0176	0.00668
Smox	0.174123	3	3	0	0	spermine oxidase isoform a	0.0402	0.00469
Sox1	0.338474	138	187	42	54	transcription factor SOX-1	0.00618	0.00342
Syt7	0.304048	4	8	0	1	synaptotagmin-7 gamma isoform	0.011	0.00276
Tmprss6	0.180327	7	13	1	2	transmembrane protease serine 6	0.0417	0.00509
Tns1	0.247837	201	402	75	85	tensin 1	0.0474	0.00945
Unc5cl	0.40418	23	29	7	10	UNC5C-like protein	0.0229	0.00682
Zfyve28	0.373343	345	540	145	172	lateral signaling target protein 2 homolog	0.0104	0.00689

## Sheet: Up-regulated Cstf2 KO p<0.05
Name	Fold change	RNA-seq WT-ES FF2 - raw_count	RNA-seq WT-ES_FF3 - raw_count	RNA-seq E6-ES FF2 - raw_count	RNA-seq E6-ES_FF3 - raw_count	/product	Adj P value Student's t-test	Adj P value moderated t-test
4933430H15Rik	8.20486	1	1	4	7	leucine-rich repeat-containing protein C10orf92 homolog	0.05	0.00661
Ccdc116	3.12566	0	0	0	0	coiled-coil domain-containing protein 116	0.0458	0.00794
Ccdc116	3.12566	0	0	0	0	coiled-coil domain-containing protein 116	0.0458	0.00794
Dusp4	2.79562	226	322	482	768	dual specificity protein phosphatase 4	0.03	0.0106
Gem	2.93031	3	6	13	15	GTP-binding protein GEM	0.0382	0.00679
Gm12250	3.90708	2	3	6	10	predicted gene 12250	0.0228	0.00466
Hist1h1a	3.18671	25	32	74	87	histone H1.1	0.0201	0.00518
Hist1h2ak	6.09504	3	5	13	26	histone H2A type 1-K	0.0425	0.00568
Hist1h2bl	3.9426	5	11	36	37	histone H2B type 1-F/J/L	0.0458	0.00612
Hist1h2bm	2.55355	20	28	50	61	histone H2B type 1-M	0.0086	0.00607
Hist1h3c	3.64823	56	80	182	249	histone H3.2	0.0017	0.00205
Hist2h2be	2.47448	6	9	12	19	histone H2B type 2-E	0.032	0.0138
Kcnj14	2.00935	8	14	21	24	ATP-sensitive inward rectifier potassium channel 14	0.0388	0.0141
LOC100504205	3.18148	5	7	19	19	potassium voltage-gated channel subfamily H member 8-like	0.0334	0.00617
Mecom	3.38613	8	9	19	26	MDS1 and EVI1 complex locus protein EVI1 isoform 1	0.0485	0.0113
Mlc1	2.34425	2	3	6	6	membrane protein MLC1	0.0496	0.0128
Sep-14	5.86062	1	1	4	5	septin-14	0.0426	0.00591
Sfmbt2	3.80024	179	256	517	830	scm-like with four MBT domains protein 2	0.0182	0.00425
Skint8	3.51637	1	2	4	6	selection and upkeep of intraepithelial T-cells protein 8	0.0348	0.00588
Smox	28.0932	0	0	0	0	spermine oxidase isoform c	0.0267	0.00199
Smox	28.0932	0	0	0	0	spermine oxidase isoform d	0.0267	0.00199
Vsig1	2.34425	2	1	2	2	V-set and immunoglobulin domain-containing protein 1 isoform 1 precursor	0.0157	0.0115

## Sheet: G1-S and G2-M regulators
Name	Fold change	RNA-seq WT-ES FF2 - raw_count	RNA-seq WT-ES_FF3 - raw_count	RNA-seq E6-ES FF2 - raw_count	RNA-seq E6-ES_FF3 - raw_count	/product	Adj P value Student's t-test	Adj P value moderated t-test
Ccnd1	1.04275	2249	2958	1996	3007	G1/S-specific cyclin-D1	0.881	0.909
Cdk6	1.00725	320	336	271	334	cell division protein kinase 6	0.992	0.99
Ccne1	1.02712	6169	9664	6299	8285	G1/S-specific cyclin-E1	0.565	0.933
Cdk4	1.05975	7799	12638	7080	12973	cell division protein kinase 4	0.913	0.902
Ccnb1	0.923977	1748	2654	1788	1838	G2/mitotic-specific cyclin-B1	0.819	0.825
Cdk2	1.07942	93	102	93	70	cell division protein kinase 2 isoform 1	0.985	0.991
Cdk2		0	0	0	0	cell division protein kinase 2 isoform 2	NaN	NaN
Ccna1	1.172	20	6	17	6	cyclin-A1	0.998	0.997
Ccna2	1.016	6446	9893	6480	8307	cyclin-A2	0.869	0.982
Cdk1	1.094	4786	6056	4696	5656	cell division protein kinase 1	0.561	0.889
