# Supplementary material for: CstF-64 supports pluripotency and regulates cell cycle progression in embryonic stem cells through histone 3′ end processing
Source: Nucleic Acids Res. 2014 Jun 21;42(13):8330–42. doi: 10.1093/nar/gku551 (PMC4117776; doi:10.1093/nar/gku551)
Supplement: SUPPLEMENTARY DATA [file supp_gku551_nar-01051-v-2014-File013.xlsx]

## Sheet: Sheet1
Family	Name	Fold change	Adj P value Student's t-test	Adj P value moderated t-test	RNA-seq WT-ES FF2 - raw_count	RNA-seq WT-ES_FF3 - raw_count	RNA-seq E6-ES FF2 - raw_count	RNA-seq E6-ES_FF3 - raw_count	/product	Chromosome	Gene structure	Strand	Target Length
H1
1	Hist1h1a	3.18671	0.0201	0.00518	25	32	74	87	histone H1.1	Chr13	intronless	+	642
2	Hist1h1b	1.36748	0.35	0.177	11	18	29	21	histone H1.5	Chr13	intronless	-	672
3	Hist1h1c	2.03058	0.18	0.0574	28	71	84	123	histone H1.2	Chr13	intronless	+	639
4	Hist1h1d	3.85126	0.669	0.502	25	7	48	23	histone H1.3	Chr13	intronless	+	666
5	Hist1h1e	0.879092	0.732	0.61	9	16	20	12	histone H1.4	Chr13	intronless	-	660
6	Hist1h1t	0.468849	0.993	0.99	2	5	4	2	histone H1t	Chr13	intronless	+	630
H2A
1	Hist1h2aa		NaN	NaN	2	2	2	0	histone cluster 1, H2aa	Chr13	intronless	+	390
2	Hist1h2ab	2.93031	0.628	0.463	16	22	16	55	histone H2A type 1	Chr13	intronless	+	393
3	Hist1h2ac	1.13863	0.917	0.892	34	35	34	34	histone H2A type 1	Chr13	intronless	-	393
4	Hist1h2ad	2.23769	0.466	0.268	8	22	16	42	histone H2A type 1	Chr13	intronless	+	393
5	Hist1h2ae	2.11738	0.316	0.135	20	62	60	112	histone H2A type 1	Chr13	intronless	-	393
6	Hist1h2af	1.51373	0.423	0.309	5	5	2	4	histone H2A type 1-F	Chr13	intronless	+	393
7	Hist1h2ag	1.74486	0.234	0.0833	31	88	114	131	histone H2A type 1	Chr13	intronless	-	393
8	Hist1h2ah	1.17212	0.433	0.263	10	26	23	26	histone H2A type 1-H	Chr13	intronless	-	387
9	Hist1h2ai	2.02746	0.143	0.0563	20	37	37	64	histone H2A type 1	Chr13	intronless	+	393
10	Hist1h2ak	6.09504	0.0425	0.00568	3	5	13	26	histone H2A type 1-K	Chr13	intronless	-	393
11	Hist1h2an	2.10982	0.0858	0.03	8	10	17	18	histone H2A type 1	Chr13	intronless	-	393
12	Hist1h2ao	1.44684	0.048	0.11	81	128	110	158	histone H2A type 1	Chr13	intronless	-	393
13	Hist2h2aa1	1.17212	0.718	0.659	12	14	14	14	histone H2A type 2-A	Chr3	intronless	-	393
14	Hist2h2aa2	1.11043	0.78	0.661	11	19	10	18	histone H2A type 2-A	Chr3	intronless	-	393
15	Hist2h2ab		NaN	NaN	1	0	0	0	histone H2A type 2-B	Chr3	intronless	+	393
16	Hist2h2ac	1.8754	0.917	0.892	2	5	5	8	histone H2A type 2-C	Chr3	intronless	-	390
17	Hist3h2a	0.581297	0.452	0.292	52	123	35	61	histone H2A type 3	Chr11	intronless	+	393
H2B
1	Hist1h2ba		NaN	NaN	2	0	7	2	histone H2B type 1-A	Chr13	intronless	-	384
2	Hist1h2bb	1.42329	0.204	0.0878	7	14	17	17	histone H2B type 1-B	Chr13	intronless	+	381
3	Hist1h2bc	1.08132	0.507	0.558	77	142	95	131	histone H2B type 1-C/E/G	Chr13	intronless	+	381
4	Hist1h2be	0.905731	0.862	0.834	0	0	0	0	histone H2B type 1-C/E/G	Chr13	intronless	-	381
5	Hist1h2bf	6.73971	0.648	0.476	12	4	10	23	histone H2B type 1-F/J/L	Chr13	intronless	-	381
6	Hist1h2bg	1.31002	0.543	0.362	15	51	36	57	histone H2B type 1-C/E/G	Chr13	intronless	+	381
7	Hist1h2bh	0.879092	0.35	0.177	3	20	15	15	histone H2B type 1-H	Chr13	intronless	-	381
8	Hist1h2bj	3.04194	0.097	0.0182	22	42	145	109	histone H2B type 1-F/J/L	Chr13	intronless	+	381
9	Hist1h2bk	2.79241	0.12	0.0258	21	34	114	81	histone H2B type 1-K	Chr13	intronless	+	381
10	Hist1h2bl	3.9426	0.0458	0.00612	5	11	36	37	histone H2B type 1-F/J/L	Chr13	intronless	-	381
11	Hist1h2bm	2.55355	0.0086	0.00607	20	28	50	61	histone H2B type 1-M	Chr13	intronless	+	381
12	Hist1h2bn	4.45407	0.217	0.0689	7	5	15	19	histone H2B type 1-F/J/L	Chr13	intronless	+	381
13	Hist1h2bp	1.99261	0.576	0.385	14	10	38	17	histone H2B type 1-P	Chr13	1 intron	+	417
14	Hist2h2bb	0.390708	0.902	0.848	18	15	22	5	histone H2B type 2-B	Chr3	intronless	+	381
15	Hist2h2be	2.47448	0.862	0.834	6	9	12	19	histone H2B type 2-E	Chr3	intronless	+	381
16	Hist3h2ba	0.652928	0.904	0.866	54	149	64	83	histone H2B type 3-A	Chr11	intronless	+	381
17	Hist3h2bb-ps	2.93031	NaN	NaN	0	2	2	5	histone H2B type 3-B	Chr11	intronless	-	465
H3
1	Hist1h3a	2.15519	0.0523	0.0143	16	31	48	57	histone H3.1	Chr13	intronless	-	411
2	Hist1h3b	1.86474	0.349	0.174	9	22	18	35	histone H3.2	Chr13	intronless	+	411
3	Hist1h3c	3.64823	0.0017	0.00205	56	80	182	249	histone H3.2	Chr13	intronless	-	411
4	Hist1h3d	1.66051	0.261	0.117	5	12	11	17	histone H3.2	Chr13	intronless	+	411
5	Hist1h3e	1.21119	0.45	0.247	8	30	39	31	histone H3.2	Chr13	intronless	-	411
6	Hist1h3f	1.75818	0.0929	0.0337	7	14	17	21	histone H3.2	Chr13	intronless	+	411
7	Hist1h3g	1.19938	0.433	0.281	28	43	54	44	histone H3.1	Chr13	intronless	+	411
8	Hist1h3h	1.90811	0.211	0.0727	16	43	50	70	histone H3.1	Chr13	intronless	+	411
9	Hist1h3i	1.77594	0.349	0.174	16	33	45	50	histone H3.1	Chr13	intronless	-	411
10	Hist2h3b	2.49076	0.349	0.174	2	8	19	17	histone H3.2	Chr3	intronless	+	411
11	Hist2h3ca1	1.95354	0.78	0.661	12	6	16	10	histone H3.2	Chr3	intronless	+	546
12	Hist2h3ca2	1.75818	0.211	0.11	7	8	11	12	histone H3.2	Chr3	intronless	-	411
H4
1	Hist1h4a	1.40655	0.443	0.235	2	10	12	12	histone H4	Chr13	intronless	-	312
2	Hist1h4b	2.14216	0.282	0.107	8	29	35	53	histone H4	Chr13	intronless	+	312
3	Hist1h4c	1.59074	0.474	0.27	3	14	12	19	histone H4	Chr13	intronless	-	312
4	Hist1h4d	2.0209	0.148	0.0398	15	29	62	50	histone H4	Chr13	intronless	+	312
5	Hist1h4f		NaN	NaN	4	0	9	3	histone H4	Chr13	intronless	-	312
6	Hist1h4h	2.55736	0.129	0.0296	4	11	20	24	histone H4	Chr13	intronless	+	312
7	Hist1h4i	0.674162	0.928	0.891	81	306	86	176	histone H4	Chr13	intronless	-	312
8	Hist1h4j	6.64203	0.152	0.0364	4	3	10	17	histone H4	Chr13	intronless	+	312
9	Hist1h4k	0.837231	0.79	0.69	8	28	17	20	histone H4	Chr13	intronless	-	312
10	Hist1h4m	1.75818	0.394	0.196	10	12	33	18	histone H4	Chr13	intronless	+	312
11	Hist2h4		NaN	NaN	0	0	0	0	histone H4	Chr3	intronless	-	312
12	Hist4h4		NaN	NaN	2	0	4	2	histone H4	Chr6	intronless	-	312
